# Supplementary material for: The effectiveness of non-pharmacological interventions for low back pain in China: A systematic review and network meta-analysis
Source: PLoS One. 2025 May 9;20(5):e0322929. doi: 10.1371/journal.pone.0322929 (PMC12063812; doi:10.1371/journal.pone.0322929)
Supplement: S7 excel table — (XLSX) [file pone.0322929.s007.xlsx]

## Sheet: Sheet1
rank	acupuncture	acupuncture plus	acupuncture+thermo	bioelectricity resonance	CSE	CSE+ESWT	CSE+manipulation	CSE+massage	CSE+mental related	CSE+PENS	CSE+TENS	TCE	TCE+massage	cupping and scraping	LDE	LDE+mental related	massage	massage+traction	medications	medications+CSE	medications+CSE+ESWT	medications+PENS	medications+TENS	moxibustion	moxibustion minus	moxibustion plus	no intervention	PENS	PENS minus	PENS plus	TENS	TENS+thermo	TENS+thermo+kinesiotape	traction	usual care	usual care+CSE	usual care+TCE	usual care+LDE	usual care+medications	usual care+medications+acupuncture	usual care+medications+manipulation	usual care+PENS+massage
1	0	0.01	23.32	0.44	0	0.1	0.13	0.07	0.38	0.43	0.66	0	0.06	1.51	0	0.03	0	0.07	0	0.11	0.2	6.46	5.92	0.01	0	0.51	0	0	0.07	0.45	0.03	0.01	0.73	0.16	0	0.16	0.06	0.01	0	0.01	57.77	0.1
2	0	0.14	37.52	0.76	0	0.21	0.23	0.36	0.72	1.14	1.4	0.02	0.18	4.24	0	0.07	0	0.21	0.03	0.24	0.31	13.51	12.99	0.16	0.01	2.5	0	0.03	0.11	0.73	0.14	0.08	0.87	0.28	0	0.27	0.12	0.02	0.02	0.22	19.96	0.18
3	0	1.87	13.74	1.17	0	0.47	0.32	1.21	1.2	2.41	2.21	0.04	0.39	9.43	0.02	0.12	0	0.48	0.2	0.32	0.57	21.09	20.62	0.68	0.06	7.81	0	0.07	0.22	1.26	0.3	0.13	1.22	0.46	0	0.36	0.2	0.07	0.1	0.72	8.17	0.26
4	0.1	3.71	10.35	1.21	0.01	0.64	0.47	1.82	1.34	3.04	2.56	0.08	0.58	11.74	0.03	0.24	0	0.85	0.94	0.44	0.66	17.83	18.3	2.04	0.1	9.08	0	0.11	0.36	1.39	0.63	0.19	1.36	0.52	0	0.37	0.32	0.08	0.25	0.89	5.09	0.28
5	0.34	6.93	5.37	1.53	0.01	0.84	0.69	2.68	1.57	3.79	3.14	0.09	0.86	16.68	0.08	0.3	0.01	1.4	3.65	0.54	0.77	10.46	10.78	4.37	0.22	11.82	0	0.17	0.46	1.77	0.68	0.18	1.45	0.66	0	0.42	0.35	0.12	0.48	1.27	2.72	0.36
6	0.97	10.34	2.59	1.45	0.03	1	0.78	3.6	1.93	4.41	3.56	0.16	1.02	10.42	0.09	0.35	0.04	1.74	10.46	0.54	0.93	5.84	6.16	7.54	0.4	12.15	0	0.25	0.59	2.06	0.89	0.25	1.42	0.66	0.01	0.49	0.41	0.18	0.69	1.55	1.57	0.47
7	2.19	12.53	1.66	1.53	0.08	1.17	0.89	4.19	1.97	4.41	3.28	0.28	1.2	7	0.16	0.51	0.07	2.19	11.47	0.6	0.9	4.14	4.22	10.88	0.54	9.62	0	0.42	0.7	2.21	1.11	0.28	1.47	0.94	0.01	0.48	0.53	0.17	0.92	1.73	0.86	0.49
8	4.32	12.29	1.09	1.68	0.12	1.44	1.04	4.63	2.02	4.54	3.45	0.25	1.4	5.57	0.22	0.48	0.1	2.74	10.44	0.73	1.02	3.14	3.05	12.14	0.84	7.82	0	0.53	0.84	2.13	1.23	0.38	1.6	0.92	0.01	0.53	0.56	0.24	1.27	1.98	0.68	0.53
9	7.78	11.33	0.81	1.8	0.21	1.38	1.19	5.19	2.12	4.7	3.34	0.38	1.62	4.53	0.22	0.56	0.2	3.64	9.5	0.71	1.12	2.54	2.69	10.63	1.21	6.2	0	0.72	0.84	2.13	1.3	0.43	1.71	0.94	0.01	0.58	0.6	0.19	1.54	2.3	0.46	0.64
10	12.41	8.66	0.66	1.81	0.38	1.41	1.28	5.88	2.09	4.76	3.52	0.48	2.06	3.73	0.3	0.67	0.3	4.19	7.83	0.81	1.06	2.05	2.04	8.8	1.68	5.09	0	0.77	0.92	2.44	1.49	0.45	1.66	1	0.02	0.56	0.7	0.33	2.16	2.48	0.4	0.64
11	12.67	5.98	0.49	1.88	0.46	1.66	1.39	7.01	2.2	5.23	3.65	0.52	2.52	3.1	0.38	0.68	0.41	5.41	6.62	0.86	1.1	1.72	1.66	6.76	2.6	4.17	0	0.96	1.08	2.6	1.61	0.48	1.79	1.01	0.04	0.62	0.8	0.33	3.27	3.15	0.35	0.78
12	10.5	4.63	0.33	2.05	0.64	1.79	1.5	7.75	2.57	5.52	4.17	0.69	3.22	2.7	0.42	0.79	0.7	5.57	5.47	0.9	1.24	1.35	1.31	5.45	3.72	3.31	0	1.22	1.1	2.78	1.93	0.53	1.78	1.09	0.04	0.7	0.89	0.37	4.36	3.79	0.28	0.82
13	8	3.43	0.28	2.17	0.77	2.02	1.78	7.62	2.86	5.86	4.34	0.76	4.08	2.2	0.47	0.86	1.18	5.73	4.21	1.19	1.47	1.13	1.26	4.3	4.34	2.73	0	1.3	1.27	3.18	1.97	0.62	2.16	1.33	0.06	0.81	0.92	0.41	5.4	4.44	0.21	0.88
14	6.14	2.64	0.24	2.48	1.08	2.37	1.91	7.17	2.96	6.03	4.62	0.84	4.5	1.93	0.61	1.04	1.84	5.49	3.61	1.09	1.59	1	1.07	3.49	4.9	2.33	0.01	1.58	1.64	3.52	2.14	0.68	2.23	1.48	0.07	0.88	1.01	0.42	5.66	4.48	0.16	1.04
15	4.99	2.18	0.21	2.63	1.19	2.61	2.33	6.48	3.34	6.32	4.78	0.98	5.03	1.64	0.69	1.09	2.94	5.1	2.98	1.24	1.74	0.78	0.81	2.78	4.7	1.82	0.01	2.14	1.82	3.77	2.54	0.76	2.46	1.52	0.07	0.98	1.17	0.5	5.29	4.28	0.14	1.18
16	3.93	1.76	0.15	2.68	1.41	2.9	2.53	5.32	3.54	5.94	4.89	1.19	5.33	1.43	0.81	1.22	4.38	4.64	2.45	1.42	1.87	0.73	0.76	2.38	4.88	1.48	0.01	2.27	2.01	4.01	2.85	0.83	2.68	1.71	0.09	1.06	1.31	0.65	4.94	4.11	0.13	1.32
17	3.2	1.41	0.17	3.15	1.81	3.18	2.79	4.11	3.64	5.4	4.9	1.37	5.1	1.18	0.91	1.52	5.51	4.06	2.13	1.64	2.07	0.68	0.59	1.93	4.48	1.36	0.01	2.91	2.31	4.38	3.05	0.94	2.82	1.91	0.12	1.13	1.31	0.67	4.65	3.86	0.14	1.49
18	2.58	1.15	0.13	3.38	2.11	3.68	3.15	3.6	3.93	5.05	4.97	1.65	4.78	1.03	1.07	1.68	5.73	3.51	1.81	1.82	2.26	0.53	0.57	1.7	4.15	1.09	0.02	3.35	2.58	4.38	3.48	1.03	2.92	2.07	0.16	1.28	1.58	0.73	4.04	3.5	0.1	1.67
19	2.32	1.04	0.08	3.44	2.48	3.88	3.45	2.91	4.01	4.31	4.68	1.93	4.42	0.9	1.34	1.8	5.86	3.09	1.57	1.92	2.45	0.48	0.51	1.52	4.01	0.88	0.06	3.94	2.82	4.35	3.8	1.28	3.02	2.27	0.17	1.59	1.75	0.76	3.7	3.27	0.11	1.86
20	1.97	0.98	0.09	3.46	3.39	4.02	3.59	2.35	4.28	3.34	4.44	2.12	3.97	0.78	1.57	2.06	5.41	2.97	1.45	2.07	2.65	0.43	0.42	1.34	3.6	0.84	0.08	4.64	3.08	4.42	4.08	1.44	3.09	2.34	0.22	1.51	1.97	0.92	3.49	3.03	0.08	2
21	1.72	0.87	0.06	3.52	4.27	4.32	3.91	2.09	4.07	2.72	3.98	2.64	3.76	0.73	1.81	2.24	5.21	2.59	1.31	2.28	2.76	0.33	0.44	1.19	3.27	0.78	0.09	5.22	3.24	3.99	4.33	1.58	2.99	2.44	0.25	1.72	2.08	1.06	3.18	2.67	0.06	2.22
22	1.49	0.78	0.09	3.25	5.18	4.32	4.25	1.91	3.94	2.11	3.43	2.96	3.44	0.68	2.04	2.46	4.85	2.42	1.13	2.41	2.81	0.34	0.39	0.99	3.03	0.62	0.15	5.52	3.58	3.9	4.56	1.8	2.93	2.63	0.4	1.78	2.33	1.13	3.02	2.65	0.07	2.26
23	1.4	0.65	0.07	3.39	6.18	4.46	4.2	1.64	3.73	1.71	3.05	3.4	3.27	0.66	2.41	2.92	4.57	2.07	0.99	2.54	2.96	0.35	0.38	0.94	2.97	0.64	0.22	5.57	3.58	3.58	4.56	1.78	2.95	2.54	0.4	1.81	2.49	1.33	2.78	2.27	0.05	2.56
24	1.24	0.66	0.06	3.32	7.51	4.36	4.17	1.34	3.63	1.41	2.73	3.72	2.94	0.58	2.73	2.76	4.54	1.95	1.1	2.6	3.13	0.32	0.31	0.93	2.64	0.65	0.34	5.38	3.41	3.16	4.46	2.04	2.91	2.7	0.46	1.9	2.62	1.51	2.58	2.36	0.05	2.78
25	1.27	0.51	0.06	3.23	8.38	4.27	4.21	1.2	3.4	1.07	2.14	4.41	2.82	0.54	3.08	3.16	4.07	1.96	0.96	2.74	3.12	0.31	0.3	0.92	2.58	0.54	0.37	5.2	3.6	2.8	4.36	2.25	2.92	2.76	0.52	2.02	2.74	1.55	2.32	2.21	0.06	3.03
26	1.06	0.47	0.05	3.07	9.36	4.14	3.97	1.06	3.14	0.86	2.04	4.67	2.57	0.5	3.55	3.32	3.83	1.96	0.82	2.62	3.21	0.25	0.28	0.8	2.46	0.53	0.56	5.04	3.62	2.66	4.17	2.33	3.04	2.91	0.68	2.18	2.93	1.69	2.31	2.1	0.04	3.14
27	1.04	0.47	0.06	3.07	9.1	4.07	4.28	1.01	3.07	0.64	1.67	5.23	2.53	0.42	3.9	3.49	3.6	1.73	0.8	3.05	3.36	0.26	0.25	0.71	2.32	0.51	0.62	4.58	3.52	2.58	4.01	2.47	2.83	2.99	0.78	2.15	3.15	1.91	2.35	2.09	0.04	3.28
28	0.9	0.46	0.03	2.92	8.38	3.91	3.97	0.88	2.91	0.54	1.46	5.66	2.3	0.42	4.45	3.67	3.73	1.71	0.72	3.04	3.28	0.24	0.21	0.65	2.39	0.42	0.82	4.57	3.42	2.52	4.01	2.7	2.95	3.14	0.93	2.58	3.32	2.04	2.15	1.97	0.02	3.6
29	0.89	0.38	0.03	2.85	7.21	3.73	3.98	0.89	2.67	0.46	1.26	6.37	2.38	0.45	5.01	3.98	3.45	1.62	0.64	3.3	3.23	0.2	0.23	0.62	2.36	0.4	1.02	4.54	3.51	2.31	3.6	2.88	2.93	3.06	1.23	2.59	3.64	2.28	2.06	2.08	0.03	3.64
30	0.81	0.34	0.04	2.9	5.77	3.33	3.93	0.72	2.56	0.4	1.06	6.35	2.2	0.39	5.49	4.2	3.35	1.75	0.61	3.47	3.43	0.23	0.2	0.52	2.24	0.31	1.48	4.04	3.5	2.21	3.45	3.46	2.96	3.4	1.4	2.84	3.94	2.65	2.13	1.96	0.03	3.93
31	0.75	0.28	0.02	2.76	4.4	3.31	3.52	0.65	2.38	0.32	0.92	6.8	2.11	0.36	6.03	4.33	3.1	1.61	0.59	3.66	3.36	0.17	0.19	0.5	2.29	0.34	1.73	3.85	3.5	2	3.16	3.73	3.06	3.59	1.89	3	4.38	3.16	1.97	1.94	0.03	4.29
32	0.63	0.3	0.04	2.58	3.07	2.96	3.29	0.6	2.2	0.26	0.85	6.95	2.12	0.34	6.4	4.72	2.89	1.58	0.5	3.61	3.57	0.18	0.16	0.46	2.22	0.29	2.11	3.47	3.55	2.03	3	4.07	3.06	3.69	2.29	3.32	4.58	3.58	1.98	2.04	0.03	4.42
33	0.58	0.2	0.02	2.53	2.12	2.94	3.28	0.46	2.12	0.23	0.64	6.56	2.06	0.3	6.79	4.68	2.75	1.61	0.49	3.69	3.43	0.15	0.16	0.46	2.26	0.28	2.78	3.05	3.44	1.82	2.92	4.4	2.96	3.89	2.87	3.74	4.64	3.93	2.14	1.88	0.02	4.72
34	0.54	0.19	0.02	2.43	1.35	2.74	2.96	0.36	1.95	0.18	0.51	5.74	2.04	0.32	6.86	4.93	2.8	1.46	0.39	3.84	3.51	0.12	0.1	0.37	2.26	0.2	3.32	2.68	3.47	1.77	2.62	4.83	2.95	3.99	3.75	4.12	5.06	4.37	1.97	2.02	0.01	4.93
35	0.37	0.17	0.02	2.52	0.76	2.33	2.73	0.39	1.76	0.14	0.44	5.13	1.84	0.26	6.73	5.06	2.6	1.56	0.47	4.05	3.48	0.14	0.13	0.3	2.29	0.2	3.94	2.34	3.54	1.53	2.52	4.94	2.76	3.94	4.76	4.3	5.24	5.12	2.02	2.03	0.02	5.16
36	0.37	0.1	0.01	2.29	0.48	2.13	2.62	0.27	1.66	0.09	0.38	3.8	1.76	0.29	5.75	4.96	2.32	1.4	0.4	4.18	3.63	0.12	0.12	0.24	2.31	0.2	4.98	2	3.54	1.54	2.22	5.29	2.77	4.13	6.25	4.69	5.84	5.83	2.01	1.86	0.01	5.16
37	0.22	0.09	0.01	2.26	0.19	1.79	2.3	0.2	1.35	0.08	0.28	2.68	1.67	0.24	5.59	4.76	2.2	1.42	0.44	4.26	3.64	0.08	0.12	0.21	2.2	0.16	6.35	1.88	3.32	1.26	1.85	5.4	2.55	4.11	7.99	5.18	5.69	6.71	1.91	2.1	0.02	5.26
38	0.18	0.05	0	2.26	0.07	1.48	1.97	0.18	1.23	0.06	0.21	1.67	1.46	0.21	4.4	4.35	1.84	1.35	0.32	4.33	3.57	0.1	0.05	0.16	2.16	0.11	7.81	1.48	3.21	1.18	1.52	5.89	2.52	3.95	10.4	5.59	5.69	7.71	2	2.21	0.02	5.08
39	0.07	0.01	0	2.07	0.04	1.32	1.8	0.12	1.15	0.04	0.2	0.86	1.28	0.16	3.63	4.19	1.64	1.39	0.22	4.37	3.59	0.06	0.07	0.07	2.41	0.1	8.87	1.14	3.28	1.04	1.24	5.74	2.37	4.05	12.89	6.19	4.86	8.88	2.04	2.2	0.01	4.33
40	0.02	0.02	0.01	2.03	0.01	0.87	1.37	0.05	0.93	0.02	0.12	0.41	1.25	0.16	2.44	3.77	1.19	1.31	0.18	4.89	3.74	0.07	0.07	0.04	2.28	0.06	11.35	0.69	3.09	1	1.02	6.29	2.44	3.91	14.68	6.38	3.86	9.68	2.17	2.32	0.01	3.83
41	0	0	0	1.94	0.01	0.34	1.1	0.03	0.84	0.01	0.06	0.13	1.17	0.12	1.16	3.38	0.68	1.32	0.07	5.58	4.12	0.05	0.06	0.01	2.38	0.04	14.32	0.33	3.51	0.77	0.81	7.18	2.78	3.99	14.21	7.24	2.5	10.27	1.85	2.68	0	2.96
42	0	0	0	2.11	0	0.12	0.77	0	0.59	0.01	0.03	0.04	0.73	0.11	0.36	2.63	0.11	1.13	0.01	6.32	3.08	0.04	0.03	0	2.21	0.01	26.57	0.05	2.76	0.38	0.35	7.96	1.94	4.92	9.86	9.86	1.84	6.46	0.84	3.28	0	2.43
