# Supplementary material for: The effectiveness of non-pharmacological interventions for low back pain in China: A systematic review and network meta-analysis
Source: PLoS One. 2025 May 9;20(5):e0322929. doi: 10.1371/journal.pone.0322929 (PMC12063812; doi:10.1371/journal.pone.0322929)
Supplement: S8 excel table — (XLSX) [file pone.0322929.s008.xlsx]

## Sheet: sheet1
Column1	Column2	Column3	Column4	Column5	Column6	Column7	Column8	Column9	Column10	Column11	Column12	Column13	Column14	Column15	Column16	Column17	Column18	Column19	Column20	Column21	Column22	Column23	Column24	Column25	Column26	Column27	Column28	Column29	Column30	Column31	Column32	Column33	Column34	Column35	Column36	Column37	Column38	Column39	Column40	Column41	Column42
usual care+medications+manipulation	0.8 (-2.7 to 4.2)	1.8 (-2.1 to 5.8)	1.8 (-2.1 to 5.8)	2.6 (-1.2 to 6.5)	2.8 (-0.6 to 6.2)	3.2 (0.3 to 5.9)	3.3 (0.2 to 6.5)	3.4 (0.1 to 6.7)	3.9 (-0.4 to 8.4)	3.9 (0.3 to 7.5)	3.8 (1.0 to 6.5)	4.3 (-0.5 to 9.1)	4.4 (0.8 to 8.0)	4.8 (0.0 to 9.6)	5.0 (0.0 to 9.8)	4.8 (1.0 to 8.7)	4.8 (2.8 to 6.8)	4.9 (2.1 to 7.7)	5.2 (0.1 to 10.4)	5.3 (0.5 to 10.1)	5.0 (1.6 to 8.4)	5.3 (0.5 to 10.1)	5.4 (-0.0 to 10.8)	5.4 (0.7 to 10.2)	5.2 (1.9 to 8.7)	5.4 (1.0 to 9.8)	5.5 (1.1 to 9.9)	5.8 (0.5 to 10.9)	5.7 (0.9 to 10.6)	5.9 (1.2 to 10.4)	6.0 (0.7 to 11.1)	6.1 (1.0 to 11.1)	6.1 (1.2 to 11.0)	6.1 (0.9 to 11.3)	6.1 (1.1 to 11.1)	6.1 (1.5 to 10.8)	6.5 (1.1 to 11.8)	6.5 (1.4 to 11.5)	6.8 (1.7 to 11.8)	7.2 (2.4 to 11.8)	7.4 (3.5 to 11.4)
-0.8 (-4.2 to 2.7)	acupuncture+thermo	1.0 (-2.4 to 4.5)	1.1 (-2.4 to 4.6)	1.8 (-1.5 to 5.2)	2.0 (-0.8 to 4.9)	2.4 (0.1 to 4.6)	2.6 (0.1 to 5.1)	2.6 (-0.1 to 5.3)	3.1 (-0.8 to 7.1)	3.1 (0.1 to 6.2)	3.0 (0.9 to 5.1)	3.5 (-0.9 to 8.0)	3.6 (0.5 to 6.8)	4.0 (-0.4 to 8.5)	4.2 (-0.4 to 8.7)	4.1 (0.7 to 7.5)	4.1 (1.2 to 6.9)	4.1 (0.7 to 7.5)	4.4 (-0.4 to 9.3)	4.5 (0.0 to 8.9)	4.3 (1.4 to 7.1)	4.5 (0.1 to 9.0)	4.6 (-0.5 to 9.8)	4.7 (0.2 to 9.1)	4.5 (1.6 to 7.3)	4.6 (0.7 to 8.6)	4.7 (0.8 to 8.7)	5.0 (0.1 to 9.8)	4.9 (0.6 to 9.4)	5.1 (0.8 to 9.3)	5.2 (0.2 to 10.0)	5.3 (0.6 to 10.0)	5.3 (0.7 to 9.9)	5.3 (0.4 to 10.2)	5.3 (0.6 to 10.0)	5.3 (1.1 to 9.7)	5.7 (0.7 to 10.7)	5.7 (1.0 to 10.5)	6.0 (1.2 to 10.6)	6.4 (2.0 to 10.6)	6.6 (3.3 to 10.1)
-1.8 (-5.8 to 2.1)	-1.0 (-4.5 to 2.4)	medications+PENS	0.0 (-2.1 to 2.2)	0.8 (-2.1 to 3.6)	1.0 (-2.3 to 4.2)	1.3 (-1.6 to 4.2)	1.5 (-1.3 to 4.3)	1.5 (-0.6 to 3.7)	2.1 (-2.2 to 6.4)	2.1 (-1.6 to 5.6)	1.9 (-0.9 to 4.7)	2.5 (-2.4 to 7.1)	2.6 (-0.8 to 6.0)	3.0 (-1.8 to 7.7)	3.2 (-1.8 to 7.9)	3.0 (-0.9 to 6.9)	3.0 (-0.4 to 6.4)	3.0 (-0.8 to 6.9)	3.4 (-1.8 to 8.5)	3.5 (-1.4 to 8.1)	3.2 (-0.1 to 6.4)	3.5 (-1.3 to 8.2)	3.6 (-1.8 to 8.9)	3.6 (-1.2 to 8.3)	3.4 (0.0 to 6.8)	3.6 (-0.8 to 7.8)	3.7 (-0.7 to 7.9)	4.0 (-1.3 to 9.0)	3.9 (-0.9 to 8.6)	4.0 (-0.7 to 8.5)	4.1 (-1.1 to 9.2)	4.3 (-0.8 to 9.1)	4.3 (-0.7 to 9.0)	4.3 (-0.9 to 9.3)	4.3 (-0.8 to 9.2)	4.3 (-0.3 to 8.8)	4.7 (-0.8 to 9.9)	4.6 (-0.4 to 9.6)	4.9 (-0.2 to 9.8)	5.3 (0.6 to 9.8)	5.6 (1.7 to 9.4)
-1.8 (-5.8 to 2.1)	-1.1 (-4.6 to 2.4)	-0.0 (-2.2 to 2.1)	medications+TENS	0.7 (-2.1 to 3.6)	1.0 (-2.3 to 4.2)	1.3 (-1.6 to 4.2)	1.5 (-1.3 to 4.3)	1.5 (-0.6 to 3.7)	2.1 (-2.2 to 6.3)	2.0 (-1.6 to 5.5)	1.9 (-0.9 to 4.7)	2.5 (-2.3 to 7.1)	2.6 (-0.8 to 5.9)	3.0 (-1.8 to 7.6)	3.1 (-1.8 to 7.9)	3.0 (-0.9 to 6.8)	3.0 (-0.4 to 6.3)	3.0 (-0.9 to 6.9)	3.4 (-1.8 to 8.4)	3.4 (-1.4 to 8.1)	3.2 (-0.1 to 6.4)	3.5 (-1.4 to 8.1)	3.5 (-1.8 to 8.8)	3.6 (-1.2 to 8.2)	3.4 (-0.0 to 6.7)	3.6 (-0.8 to 7.8)	3.7 (-0.7 to 7.8)	3.9 (-1.3 to 9.0)	3.9 (-0.9 to 8.5)	4.0 (-0.7 to 8.5)	4.1 (-1.1 to 9.1)	4.2 (-0.8 to 9.1)	4.2 (-0.7 to 9.0)	4.3 (-1.0 to 9.3)	4.3 (-0.8 to 9.2)	4.3 (-0.4 to 8.8)	4.6 (-0.8 to 9.9)	4.6 (-0.4 to 9.6)	4.9 (-0.2 to 9.8)	5.3 (0.5 to 9.8)	5.6 (1.7 to 9.4)
-2.6 (-6.5 to 1.2)	-1.8 (-5.2 to 1.5)	-0.8 (-3.6 to 2.1)	-0.7 (-3.6 to 2.1)	cupping and scraping	0.2 (-2.9 to 3.3)	0.6 (-2.2 to 3.2)	0.7 (-1.9 to 3.3)	0.8 (-1.1 to 2.6)	1.3 (-2.9 to 5.5)	1.3 (-2.2 to 4.6)	1.2 (-1.4 to 3.7)	1.7 (-3.0 to 6.2)	1.8 (-1.4 to 5.0)	2.2 (-2.4 to 6.8)	2.4 (-2.5 to 7.0)	2.2 (-1.5 to 5.9)	2.2 (-1.0 to 5.4)	2.3 (-1.5 to 5.9)	2.7 (-2.5 to 7.6)	2.7 (-2.1 to 7.2)	2.4 (-0.7 to 5.5)	2.7 (-2.0 to 7.2)	2.8 (-2.5 to 8.0)	2.8 (-1.9 to 7.4)	2.7 (-0.6 to 5.8)	2.8 (-1.5 to 6.9)	2.9 (-1.4 to 7.0)	3.2 (-2.0 to 8.1)	3.1 (-1.6 to 7.7)	3.3 (-1.4 to 7.6)	3.4 (-1.8 to 8.3)	3.5 (-1.5 to 8.3)	3.5 (-1.4 to 8.2)	3.5 (-1.7 to 8.4)	3.5 (-1.5 to 8.3)	3.5 (-1.1 to 7.9)	3.9 (-1.5 to 9.1)	3.9 (-1.1 to 8.7)	4.2 (-0.9 to 9.0)	4.6 (-0.1 to 9.0)	4.8 (1.0 to 8.5)
-2.8 (-6.2 to 0.6)	-2.0 (-4.9 to 0.8)	-1.0 (-4.2 to 2.3)	-1.0 (-4.2 to 2.3)	-0.2 (-3.3 to 2.9)	moxibustion plus	0.3 (-1.8 to 2.4)	0.5 (-1.4 to 2.4)	0.5 (-1.9 to 3.0)	1.1 (-2.7 to 5.0)	1.1 (-1.9 to 4.0)	0.9 (-0.9 to 2.9)	1.5 (-2.9 to 5.8)	1.6 (-1.1 to 4.3)	2.0 (-2.3 to 6.3)	2.1 (-2.4 to 6.5)	2.0 (-1.3 to 5.3)	2.0 (-0.7 to 4.7)	2.0 (-1.2 to 5.4)	2.4 (-2.4 to 7.2)	2.5 (-1.9 to 6.8)	2.2 (0.1 to 4.3)	2.5 (-1.9 to 6.8)	2.6 (-2.5 to 7.6)	2.6 (-1.8 to 6.9)	2.4 (-0.3 to 5.1)	2.6 (-1.3 to 6.4)	2.7 (-1.2 to 6.5)	3.0 (-1.8 to 7.7)	2.9 (-1.4 to 7.2)	3.0 (-1.2 to 7.1)	3.1 (-1.7 to 7.9)	3.3 (-1.3 to 7.8)	3.2 (-1.2 to 7.7)	3.3 (-1.6 to 8.0)	3.3 (-1.3 to 7.9)	3.3 (-0.9 to 7.5)	3.7 (-1.3 to 8.6)	3.6 (-1.0 to 8.3)	3.9 (-0.7 to 8.5)	4.3 (0.1 to 8.5)	4.6 (1.3 to 7.9)
-3.2 (-5.9 to -0.3)	-2.4 (-4.6 to -0.1)	-1.3 (-4.2 to 1.6)	-1.3 (-4.2 to 1.6)	-0.6 (-3.2 to 2.2)	-0.3 (-2.4 to 1.8)	acupuncture plus	0.2 (-1.5 to 1.9)	0.2 (-1.7 to 2.2)	0.8 (-2.6 to 4.3)	0.7 (-1.7 to 3.2)	0.6 (-0.2 to 1.5)	1.1 (-2.8 to 5.2)	1.3 (-1.2 to 3.8)	1.7 (-2.3 to 5.7)	1.8 (-2.3 to 5.9)	1.7 (-1.2 to 4.6)	1.7 (-0.2 to 3.6)	1.7 (-1.0 to 4.5)	2.1 (-2.4 to 6.6)	2.1 (-1.9 to 6.2)	1.9 (-0.2 to 4.0)	2.1 (-1.8 to 6.1)	2.2 (-2.5 to 7.0)	2.3 (-1.7 to 6.3)	2.1 (-0.0 to 4.3)	2.2 (-1.2 to 5.7)	2.3 (-1.1 to 5.8)	2.6 (-1.8 to 7.1)	2.6 (-1.4 to 6.6)	2.7 (-1.1 to 6.4)	2.8 (-1.7 to 7.2)	2.9 (-1.4 to 7.2)	2.9 (-1.3 to 7.1)	3.0 (-1.6 to 7.4)	3.0 (-1.3 to 7.2)	3.0 (-0.9 to 6.8)	3.3 (-1.4 to 8.0)	3.3 (-1.0 to 7.6)	3.6 (-0.7 to 7.8)	4.0 (0.1 to 7.8)	4.3 (1.4 to 7.2)
-3.3 (-6.5 to -0.2)	-2.6 (-5.1 to -0.1)	-1.5 (-4.3 to 1.3)	-1.5 (-4.3 to 1.3)	-0.7 (-3.3 to 1.9)	-0.5 (-2.4 to 1.4)	-0.2 (-1.9 to 1.5)	moxibustion	0.0 (-1.8 to 1.8)	0.6 (-3.1 to 4.2)	0.5 (-2.2 to 3.2)	0.4 (-1.0 to 1.8)	1.0 (-3.2 to 5.1)	1.1 (-0.8 to 2.9)	1.5 (-2.7 to 5.6)	1.6 (-2.7 to 5.8)	1.5 (-1.5 to 4.6)	1.5 (-0.9 to 3.9)	1.5 (-1.5 to 4.5)	1.9 (-2.8 to 6.4)	1.9 (-2.3 to 6.1)	1.7 (-0.3 to 3.7)	1.9 (-2.2 to 6.1)	2.0 (-2.8 to 6.9)	2.1 (-2.1 to 6.2)	1.9 (-0.5 to 4.3)	2.1 (-1.6 to 5.7)	2.2 (-1.5 to 5.7)	2.4 (-2.2 to 7.0)	2.4 (-1.7 to 6.5)	2.5 (-1.5 to 6.4)	2.6 (-2.0 to 7.2)	2.8 (-1.7 to 7.1)	2.7 (-1.6 to 7.0)	2.8 (-1.9 to 7.3)	2.8 (-1.7 to 7.1)	2.8 (-1.2 to 6.8)	3.2 (-1.7 to 7.9)	3.1 (-1.3 to 7.6)	3.4 (-1.1 to 7.8)	3.8 (-0.2 to 7.7)	4.1 (1.0 to 7.2)
-3.4 (-6.7 to -0.1)	-2.6 (-5.3 to 0.1)	-1.5 (-3.7 to 0.6)	-1.5 (-3.7 to 0.6)	-0.8 (-2.6 to 1.1)	-0.5 (-3.0 to 1.9)	-0.2 (-2.2 to 1.7)	-0.0 (-1.8 to 1.8)	medications	0.6 (-3.2 to 4.2)	0.5 (-2.4 to 3.3)	0.4 (-1.4 to 2.2)	1.0 (-3.4 to 5.1)	1.0 (-1.5 to 3.7)	1.5 (-2.8 to 5.6)	1.6 (-2.9 to 5.9)	1.5 (-1.8 to 4.6)	1.5 (-1.2 to 4.0)	1.5 (-1.7 to 4.7)	1.9 (-2.9 to 6.5)	1.9 (-2.5 to 6.1)	1.7 (-0.8 to 4.1)	2.0 (-2.4 to 6.1)	2.0 (-3.0 to 6.9)	2.1 (-2.3 to 6.2)	1.9 (-0.8 to 4.5)	2.1 (-1.8 to 5.7)	2.2 (-1.7 to 5.7)	2.5 (-2.4 to 7.0)	2.4 (-1.9 to 6.5)	2.5 (-1.7 to 6.4)	2.6 (-2.2 to 7.2)	2.8 (-1.9 to 7.1)	2.7 (-1.8 to 7.0)	2.8 (-2.0 to 7.3)	2.8 (-1.9 to 7.1)	2.8 (-1.5 to 6.8)	3.2 (-1.9 to 7.9)	3.1 (-1.5 to 7.6)	3.4 (-1.2 to 7.8)	3.8 (-0.5 to 7.8)	4.1 (0.8 to 7.2)
-3.9 (-8.4 to 0.4)	-3.1 (-7.1 to 0.8)	-2.1 (-6.4 to 2.2)	-2.1 (-6.3 to 2.2)	-1.3 (-5.5 to 2.9)	-1.1 (-5.0 to 2.7)	-0.8 (-4.3 to 2.6)	-0.6 (-4.2 to 3.1)	-0.6 (-4.2 to 3.2)	CSE+PENS	-0.0 (-3.0 to 2.9)	-0.2 (-3.5 to 3.2)	0.4 (-2.4 to 3.1)	0.5 (-3.6 to 4.6)	0.9 (-1.9 to 3.7)	1.0 (-2.0 to 4.0)	0.9 (-2.4 to 4.2)	0.9 (-3.0 to 4.7)	0.9 (-3.4 to 5.2)	1.3 (-2.1 to 4.7)	1.4 (-1.5 to 4.1)	1.1 (-2.8 to 5.0)	1.4 (-1.4 to 4.2)	1.4 (-2.4 to 5.2)	1.5 (-1.3 to 4.3)	1.3 (-1.4 to 4.0)	1.5 (-0.5 to 3.4)	1.6 (-0.4 to 3.5)	1.9 (-1.6 to 5.2)	1.8 (-1.0 to 4.5)	1.9 (-0.6 to 4.4)	2.0 (-1.4 to 5.4)	2.2 (-1.1 to 5.3)	2.1 (-0.9 to 5.1)	2.2 (-1.3 to 5.6)	2.2 (-1.1 to 5.3)	2.2 (-0.4 to 4.8)	2.6 (-1.2 to 6.2)	2.5 (-0.7 to 5.8)	2.8 (-0.4 to 6.0)	3.2 (0.6 to 5.7)	3.5 (1.5 to 5.4)
-3.9 (-7.5 to -0.3)	-3.1 (-6.2 to -0.1)	-2.1 (-5.6 to 1.6)	-2.0 (-5.5 to 1.6)	-1.3 (-4.6 to 2.2)	-1.1 (-4.0 to 1.9)	-0.7 (-3.2 to 1.7)	-0.5 (-3.2 to 2.2)	-0.5 (-3.3 to 2.4)	0.0 (-2.9 to 3.0)	CSE+massage	-0.1 (-2.4 to 2.2)	0.4 (-3.1 to 4.0)	0.5 (-2.7 to 3.8)	0.9 (-2.6 to 4.6)	1.1 (-2.7 to 4.8)	1.0 (-1.2 to 3.2)	0.9 (-2.0 to 3.9)	1.0 (-2.5 to 4.6)	1.4 (-2.8 to 5.5)	1.4 (-2.3 to 5.0)	1.1 (-1.8 to 4.1)	1.4 (-2.2 to 5.0)	1.5 (-2.9 to 5.9)	1.6 (-2.0 to 5.1)	1.4 (0.3 to 2.5)	1.5 (-1.4 to 4.5)	1.6 (-1.3 to 4.6)	1.9 (-2.2 to 6.0)	1.8 (-1.7 to 5.4)	2.0 (-1.4 to 5.3)	2.1 (-2.0 to 6.1)	2.2 (-1.7 to 6.1)	2.2 (-1.6 to 6.0)	2.2 (-1.9 to 6.3)	2.3 (-1.7 to 6.1)	2.2 (-1.2 to 5.7)	2.6 (-1.8 to 6.9)	2.6 (-1.3 to 6.6)	2.9 (-1.1 to 6.7)	3.3 (-0.2 to 6.7)	3.5 (1.3 to 5.8)
-3.8 (-6.5 to -1.0)	-3.0 (-5.1 to -0.9)	-1.9 (-4.7 to 0.9)	-1.9 (-4.7 to 0.9)	-1.2 (-3.7 to 1.4)	-0.9 (-2.9 to 0.9)	-0.6 (-1.5 to 0.2)	-0.4 (-1.8 to 1.0)	-0.4 (-2.2 to 1.4)	0.2 (-3.2 to 3.5)	0.1 (-2.2 to 2.4)	acupuncture	0.5 (-3.4 to 4.4)	0.6 (-1.7 to 3.0)	1.0 (-2.9 to 5.0)	1.2 (-2.9 to 5.2)	1.1 (-1.7 to 3.8)	1.1 (-0.9 to 3.0)	1.1 (-1.6 to 3.8)	1.5 (-2.9 to 5.8)	1.5 (-2.5 to 5.4)	1.2 (-0.7 to 3.2)	1.5 (-2.4 to 5.4)	1.6 (-3.0 to 6.3)	1.7 (-2.2 to 5.5)	1.5 (-0.5 to 3.4)	1.6 (-1.7 to 5.0)	1.7 (-1.6 to 5.1)	2.0 (-2.4 to 6.4)	1.9 (-1.9 to 5.9)	2.1 (-1.6 to 5.7)	2.2 (-2.2 to 6.5)	2.3 (-1.9 to 6.5)	2.3 (-1.7 to 6.4)	2.3 (-2.1 to 6.7)	2.4 (-1.9 to 6.5)	2.4 (-1.4 to 6.1)	2.7 (-1.9 to 7.3)	2.7 (-1.5 to 6.9)	3.0 (-1.2 to 7.1)	3.4 (-0.4 to 7.1)	3.7 (0.9 to 6.4)
-4.3 (-9.1 to 0.5)	-3.5 (-8.0 to 0.9)	-2.5 (-7.1 to 2.4)	-2.5 (-7.1 to 2.3)	-1.7 (-6.2 to 3.0)	-1.5 (-5.8 to 2.9)	-1.1 (-5.2 to 2.8)	-1.0 (-5.1 to 3.2)	-1.0 (-5.1 to 3.4)	-0.4 (-3.1 to 2.4)	-0.4 (-4.0 to 3.1)	-0.5 (-4.4 to 3.4)	CSE+TENS	0.1 (-4.4 to 4.7)	0.5 (-2.9 to 4.0)	0.7 (-2.4 to 3.7)	0.6 (-3.3 to 4.4)	0.5 (-3.8 to 4.9)	0.6 (-4.2 to 5.3)	0.9 (-1.9 to 3.7)	1.0 (-1.9 to 3.9)	0.7 (-3.6 to 5.0)	1.0 (-1.0 to 3.0)	1.1 (-2.7 to 4.9)	1.1 (-1.7 to 4.0)	1.0 (-2.4 to 4.3)	1.1 (-1.7 to 3.9)	1.2 (-0.8 to 3.2)	1.5 (-2.0 to 5.0)	1.4 (-2.0 to 4.8)	1.6 (-1.1 to 4.1)	1.7 (-1.9 to 5.1)	1.8 (-1.5 to 5.0)	1.8 (-1.3 to 4.9)	1.8 (-1.7 to 5.3)	1.8 (-1.5 to 5.1)	1.8 (-0.8 to 4.5)	2.2 (-1.7 to 5.9)	2.2 (-1.1 to 5.5)	2.5 (-0.9 to 5.7)	2.9 (0.2 to 5.5)	3.1 (0.3 to 5.9)
-4.4 (-8.0 to -0.8)	-3.6 (-6.8 to -0.5)	-2.6 (-6.0 to 0.8)	-2.6 (-5.9 to 0.8)	-1.8 (-5.0 to 1.4)	-1.6 (-4.3 to 1.1)	-1.3 (-3.8 to 1.2)	-1.1 (-2.9 to 0.8)	-1.0 (-3.7 to 1.5)	-0.5 (-4.6 to 3.6)	-0.5 (-3.8 to 2.7)	-0.6 (-3.0 to 1.7)	-0.1 (-4.7 to 4.4)	massage+traction	0.4 (-4.1 to 4.9)	0.6 (-4.2 to 5.1)	0.4 (-3.2 to 4.0)	0.4 (-2.6 to 3.4)	0.5 (-3.1 to 4.0)	0.8 (-4.2 to 5.8)	0.9 (-3.7 to 5.4)	0.6 (-2.1 to 3.3)	0.9 (-3.6 to 5.4)	1.0 (-4.3 to 6.2)	1.0 (-3.6 to 5.5)	0.8 (-2.2 to 3.9)	1.0 (-3.1 to 5.1)	1.1 (-3.0 to 5.1)	1.4 (-3.6 to 6.3)	1.3 (-3.3 to 5.9)	1.5 (-3.0 to 5.7)	1.6 (-3.5 to 6.4)	1.7 (-3.1 to 6.4)	1.7 (-3.0 to 6.3)	1.7 (-3.3 to 6.6)	1.7 (-3.1 to 6.4)	1.7 (-2.7 to 6.1)	2.1 (-3.1 to 7.2)	2.1 (-2.8 to 6.9)	2.4 (-2.5 to 7.1)	2.8 (-1.7 to 7.1)	3.0 (-0.6 to 6.6)
-4.8 (-9.6 to -0.0)	-4.0 (-8.5 to 0.4)	-3.0 (-7.7 to 1.8)	-3.0 (-7.6 to 1.8)	-2.2 (-6.8 to 2.4)	-2.0 (-6.3 to 2.3)	-1.7 (-5.7 to 2.3)	-1.5 (-5.6 to 2.7)	-1.5 (-5.6 to 2.8)	-0.9 (-3.7 to 1.9)	-0.9 (-4.6 to 2.6)	-1.0 (-5.0 to 2.9)	-0.5 (-4.0 to 2.9)	-0.4 (-4.9 to 4.1)	PENS plus	0.1 (-3.5 to 3.8)	0.0 (-3.8 to 3.9)	-0.0 (-4.3 to 4.4)	0.1 (-4.7 to 4.8)	0.4 (-3.6 to 4.4)	0.5 (-3.1 to 3.9)	0.2 (-4.1 to 4.5)	0.5 (-3.0 to 3.9)	0.6 (-3.7 to 4.8)	0.6 (-2.8 to 4.0)	0.4 (-3.0 to 3.8)	0.6 (-1.4 to 2.6)	0.7 (-2.1 to 3.5)	1.0 (-3.1 to 4.9)	0.9 (-1.1 to 2.9)	1.0 (-2.2 to 4.2)	1.2 (-2.8 to 5.0)	1.3 (-2.6 to 4.9)	1.3 (-2.4 to 4.9)	1.3 (-2.7 to 5.2)	1.3 (-2.5 to 5.0)	1.3 (-2.0 to 4.6)	1.7 (-2.6 to 5.9)	1.6 (-2.2 to 5.5)	1.9 (-1.9 to 5.7)	2.3 (-1.0 to 5.6)	2.6 (-0.2 to 5.4)
-5.0 (-9.8 to -0.0)	-4.2 (-8.7 to 0.4)	-3.2 (-7.9 to 1.8)	-3.1 (-7.9 to 1.8)	-2.4 (-7.0 to 2.5)	-2.1 (-6.5 to 2.4)	-1.8 (-5.9 to 2.3)	-1.6 (-5.8 to 2.7)	-1.6 (-5.9 to 2.9)	-1.0 (-4.0 to 2.0)	-1.1 (-4.8 to 2.7)	-1.2 (-5.2 to 2.9)	-0.7 (-3.7 to 2.4)	-0.6 (-5.1 to 4.2)	-0.1 (-3.8 to 3.5)	CSE+mental related	-0.1 (-4.1 to 3.9)	-0.1 (-4.5 to 4.4)	-0.1 (-4.9 to 4.8)	0.3 (-3.4 to 4.0)	0.3 (-2.8 to 3.4)	0.1 (-4.3 to 4.6)	0.3 (-2.7 to 3.4)	0.4 (-3.5 to 4.4)	0.5 (-2.6 to 3.5)	0.3 (-3.2 to 3.9)	0.5 (-2.6 to 3.5)	0.5 (-1.8 to 2.8)	0.8 (-2.9 to 4.5)	0.8 (-2.8 to 4.4)	0.9 (-1.9 to 3.7)	1.0 (-2.7 to 4.7)	1.1 (-2.3 to 4.6)	1.1 (-2.1 to 4.4)	1.1 (-2.5 to 4.8)	1.2 (-2.3 to 4.6)	1.2 (-1.7 to 4.1)	1.5 (-2.4 to 5.5)	1.5 (-2.0 to 5.0)	1.8 (-1.7 to 5.2)	2.2 (-0.7 to 5.1)	2.5 (-0.5 to 5.5)
-4.8 (-8.7 to -1.0)	-4.1 (-7.5 to -0.7)	-3.0 (-6.9 to 0.9)	-3.0 (-6.8 to 0.9)	-2.2 (-5.9 to 1.5)	-2.0 (-5.3 to 1.3)	-1.7 (-4.6 to 1.2)	-1.5 (-4.6 to 1.5)	-1.5 (-4.6 to 1.8)	-0.9 (-4.2 to 2.4)	-1.0 (-3.2 to 1.2)	-1.1 (-3.8 to 1.7)	-0.6 (-4.4 to 3.3)	-0.4 (-4.0 to 3.2)	-0.0 (-3.9 to 3.8)	0.1 (-3.9 to 4.1)	TCE+massage	-0.0 (-3.3 to 3.3)	0.0 (-3.8 to 3.9)	0.4 (-4.0 to 4.7)	0.4 (-3.5 to 4.4)	0.2 (-3.2 to 3.5)	0.4 (-3.4 to 4.3)	0.5 (-4.1 to 5.2)	0.6 (-3.3 to 4.5)	0.4 (-1.5 to 2.3)	0.5 (-2.7 to 3.9)	0.6 (-2.7 to 4.0)	0.9 (-3.5 to 5.3)	0.9 (-3.0 to 4.7)	1.0 (-2.7 to 4.6)	1.1 (-3.2 to 5.4)	1.2 (-3.0 to 5.4)	1.2 (-2.8 to 5.3)	1.2 (-3.2 to 5.6)	1.3 (-2.9 to 5.4)	1.3 (-2.5 to 5.0)	1.6 (-3.0 to 6.2)	1.6 (-2.6 to 5.8)	1.9 (-2.3 to 6.1)	2.3 (-1.5 to 6.0)	2.6 (-0.1 to 5.3)
-4.8 (-6.8 to -2.8)	-4.1 (-6.9 to -1.2)	-3.0 (-6.4 to 0.4)	-3.0 (-6.3 to 0.4)	-2.2 (-5.4 to 1.0)	-2.0 (-4.7 to 0.7)	-1.7 (-3.6 to 0.2)	-1.5 (-3.9 to 0.9)	-1.5 (-4.0 to 1.2)	-0.9 (-4.7 to 3.0)	-0.9 (-3.9 to 2.0)	-1.1 (-3.0 to 0.9)	-0.5 (-4.9 to 3.8)	-0.4 (-3.4 to 2.6)	0.0 (-4.4 to 4.3)	0.1 (-4.4 to 4.5)	0.0 (-3.3 to 3.3)	usual care+medications	0.0 (-1.9 to 1.9)	0.4 (-4.4 to 5.1)	0.5 (-3.9 to 4.9)	0.2 (-2.5 to 2.9)	0.5 (-3.9 to 4.8)	0.6 (-4.5 to 5.6)	0.6 (-3.7 to 4.9)	0.4 (-2.3 to 3.1)	0.6 (-3.3 to 4.4)	0.7 (-3.2 to 4.5)	1.0 (-3.8 to 5.7)	0.9 (-3.5 to 5.3)	1.0 (-3.2 to 5.1)	1.1 (-3.7 to 5.9)	1.3 (-3.4 to 5.8)	1.2 (-3.3 to 5.7)	1.3 (-3.5 to 6.0)	1.3 (-3.4 to 5.9)	1.3 (-2.9 to 5.5)	1.7 (-3.4 to 6.6)	1.6 (-3.1 to 6.3)	1.9 (-2.7 to 6.5)	2.3 (-1.9 to 6.5)	2.6 (-0.7 to 5.9)
-4.9 (-7.7 to -2.1)	-4.1 (-7.5 to -0.7)	-3.0 (-6.9 to 0.8)	-3.0 (-6.9 to 0.9)	-2.3 (-5.9 to 1.5)	-2.0 (-5.4 to 1.2)	-1.7 (-4.5 to 1.0)	-1.5 (-4.5 to 1.5)	-1.5 (-4.7 to 1.7)	-0.9 (-5.2 to 3.4)	-1.0 (-4.6 to 2.5)	-1.1 (-3.8 to 1.6)	-0.6 (-5.3 to 4.2)	-0.5 (-4.0 to 3.1)	-0.1 (-4.8 to 4.7)	0.1 (-4.8 to 4.9)	-0.0 (-3.9 to 3.8)	-0.0 (-1.9 to 1.9)	usual care+medications+acupuncture	0.4 (-4.8 to 5.4)	0.4 (-4.4 to 5.2)	0.2 (-3.2 to 3.5)	0.4 (-4.3 to 5.2)	0.5 (-4.9 to 5.9)	0.6 (-4.1 to 5.3)	0.4 (-3.0 to 3.7)	0.5 (-3.8 to 4.9)	0.6 (-3.7 to 4.9)	0.9 (-4.2 to 6.0)	0.8 (-3.9 to 5.6)	1.0 (-3.6 to 5.5)	1.1 (-4.1 to 6.2)	1.2 (-3.8 to 6.1)	1.2 (-3.7 to 6.1)	1.2 (-4.0 to 6.4)	1.3 (-3.8 to 6.2)	1.3 (-3.4 to 5.9)	1.6 (-3.8 to 6.9)	1.6 (-3.5 to 6.6)	1.9 (-3.2 to 6.8)	2.3 (-2.4 to 6.9)	2.6 (-1.3 to 6.4)
-5.2 (-10.4 to -0.1)	-4.4 (-9.3 to 0.4)	-3.4 (-8.5 to 1.8)	-3.4 (-8.4 to 1.8)	-2.7 (-7.6 to 2.5)	-2.4 (-7.2 to 2.4)	-2.1 (-6.6 to 2.4)	-1.9 (-6.4 to 2.8)	-1.9 (-6.5 to 2.9)	-1.3 (-4.7 to 2.1)	-1.4 (-5.5 to 2.8)	-1.5 (-5.8 to 2.9)	-0.9 (-3.7 to 1.9)	-0.8 (-5.8 to 4.2)	-0.4 (-4.4 to 3.6)	-0.3 (-4.0 to 3.4)	-0.4 (-4.7 to 4.0)	-0.4 (-5.1 to 4.4)	-0.4 (-5.4 to 4.8)	bioelectricity resonance	0.1 (-3.5 to 3.6)	-0.2 (-5.0 to 4.6)	0.1 (-1.9 to 2.0)	0.2 (-4.2 to 4.5)	0.2 (-3.3 to 3.7)	0.0 (-3.9 to 4.0)	0.2 (-3.3 to 3.6)	0.3 (-2.6 to 3.1)	0.6 (-3.5 to 4.6)	0.5 (-3.5 to 4.5)	0.6 (-2.7 to 3.8)	0.7 (-3.3 to 4.7)	0.9 (-3.0 to 4.6)	0.8 (-2.8 to 4.5)	0.9 (-3.2 to 4.9)	0.9 (-3.0 to 4.7)	0.9 (-2.4 to 4.3)	1.3 (-3.1 to 5.5)	1.2 (-2.7 to 5.1)	1.5 (-2.3 to 5.3)	1.9 (-1.5 to 5.2)	2.2 (-1.2 to 5.7)
-5.3 (-10.1 to -0.5)	-4.5 (-8.9 to -0.0)	-3.5 (-8.1 to 1.4)	-3.4 (-8.1 to 1.4)	-2.7 (-7.2 to 2.1)	-2.5 (-6.8 to 1.9)	-2.1 (-6.2 to 1.9)	-1.9 (-6.1 to 2.3)	-1.9 (-6.1 to 2.5)	-1.4 (-4.1 to 1.5)	-1.4 (-5.0 to 2.3)	-1.5 (-5.4 to 2.5)	-1.0 (-3.9 to 1.9)	-0.9 (-5.4 to 3.7)	-0.5 (-3.9 to 3.1)	-0.3 (-3.4 to 2.8)	-0.4 (-4.4 to 3.5)	-0.5 (-4.9 to 3.9)	-0.4 (-5.2 to 4.4)	-0.1 (-3.6 to 3.5)	CSE+ESWT	-0.3 (-4.6 to 4.2)	-0.0 (-2.9 to 2.9)	0.1 (-3.7 to 3.9)	0.1 (-2.7 to 3.0)	-0.0 (-3.5 to 3.4)	0.1 (-2.7 to 3.0)	0.2 (-1.8 to 2.3)	0.5 (-1.5 to 2.5)	0.4 (-3.0 to 3.9)	0.6 (-2.1 to 3.2)	0.7 (-2.9 to 4.2)	0.8 (-2.5 to 4.1)	0.8 (-2.3 to 3.9)	0.8 (-1.1 to 2.8)	0.9 (-2.5 to 4.1)	0.8 (-1.9 to 3.5)	1.2 (-2.6 to 5.0)	1.2 (-2.1 to 4.5)	1.5 (-1.8 to 4.7)	1.9 (-0.8 to 4.5)	2.1 (-0.7 to 5.0)
-5.0 (-8.4 to -1.6)	-4.3 (-7.1 to -1.4)	-3.2 (-6.4 to 0.1)	-3.2 (-6.4 to 0.1)	-2.4 (-5.5 to 0.7)	-2.2 (-4.3 to -0.1)	-1.9 (-4.0 to 0.2)	-1.7 (-3.7 to 0.3)	-1.7 (-4.1 to 0.8)	-1.1 (-5.0 to 2.8)	-1.1 (-4.1 to 1.8)	-1.2 (-3.2 to 0.7)	-0.7 (-5.0 to 3.6)	-0.6 (-3.3 to 2.1)	-0.2 (-4.5 to 4.1)	-0.1 (-4.6 to 4.3)	-0.2 (-3.5 to 3.2)	-0.2 (-2.9 to 2.5)	-0.2 (-3.5 to 3.2)	0.2 (-4.6 to 5.0)	0.3 (-4.2 to 4.6)	moxibustion minus	0.3 (-4.1 to 4.6)	0.4 (-4.7 to 5.4)	0.4 (-3.9 to 4.7)	0.2 (-2.5 to 3.0)	0.4 (-3.5 to 4.2)	0.5 (-3.4 to 4.3)	0.8 (-4.1 to 5.5)	0.7 (-3.6 to 5.0)	0.8 (-3.4 to 4.9)	0.9 (-3.9 to 5.7)	1.1 (-3.6 to 5.6)	1.1 (-3.4 to 5.5)	1.1 (-3.7 to 5.8)	1.1 (-3.5 to 5.7)	1.1 (-3.1 to 5.3)	1.5 (-3.6 to 6.4)	1.4 (-3.2 to 6.1)	1.7 (-2.9 to 6.3)	2.1 (-2.1 to 6.3)	2.4 (-0.9 to 5.8)
-5.3 (-10.1 to -0.5)	-4.5 (-9.0 to -0.1)	-3.5 (-8.2 to 1.3)	-3.5 (-8.1 to 1.4)	-2.7 (-7.2 to 2.0)	-2.5 (-6.8 to 1.9)	-2.1 (-6.1 to 1.8)	-1.9 (-6.1 to 2.2)	-2.0 (-6.1 to 2.4)	-1.4 (-4.2 to 1.4)	-1.4 (-5.0 to 2.2)	-1.5 (-5.4 to 2.4)	-1.0 (-3.0 to 1.0)	-0.9 (-5.4 to 3.6)	-0.5 (-3.9 to 3.0)	-0.3 (-3.4 to 2.7)	-0.4 (-4.3 to 3.4)	-0.5 (-4.8 to 3.9)	-0.4 (-5.2 to 4.3)	-0.1 (-2.0 to 1.9)	0.0 (-2.9 to 2.9)	-0.3 (-4.6 to 4.1)	TENS	0.1 (-3.8 to 4.0)	0.1 (-2.8 to 3.0)	-0.0 (-3.4 to 3.4)	0.1 (-2.7 to 2.9)	0.2 (-1.8 to 2.2)	0.5 (-3.0 to 4.0)	0.4 (-2.9 to 3.9)	0.6 (-2.1 to 3.1)	0.7 (-2.9 to 4.1)	0.8 (-2.5 to 4.0)	0.8 (-2.3 to 3.9)	0.8 (-2.7 to 4.3)	0.8 (-2.5 to 4.1)	0.8 (-1.9 to 3.5)	1.2 (-2.6 to 5.0)	1.2 (-2.1 to 4.5)	1.5 (-1.9 to 4.7)	1.9 (-0.8 to 4.5)	2.1 (-0.6 to 5.0)
-5.4 (-10.8 to 0.0)	-4.6 (-9.8 to 0.5)	-3.6 (-8.9 to 1.8)	-3.5 (-8.8 to 1.8)	-2.8 (-8.0 to 2.5)	-2.6 (-7.6 to 2.5)	-2.2 (-7.0 to 2.5)	-2.0 (-6.9 to 2.8)	-2.0 (-6.9 to 3.0)	-1.4 (-5.2 to 2.4)	-1.5 (-5.9 to 2.9)	-1.6 (-6.3 to 3.0)	-1.1 (-4.9 to 2.7)	-1.0 (-6.2 to 4.3)	-0.6 (-4.8 to 3.7)	-0.4 (-4.4 to 3.5)	-0.5 (-5.2 to 4.1)	-0.6 (-5.6 to 4.5)	-0.5 (-5.9 to 4.9)	-0.2 (-4.5 to 4.2)	-0.1 (-3.9 to 3.7)	-0.4 (-5.4 to 4.7)	-0.1 (-4.0 to 3.8)	TENS+thermo+kinesiotape	0.0 (-3.8 to 3.8)	-0.1 (-4.4 to 4.1)	0.0 (-3.8 to 3.8)	0.1 (-3.1 to 3.4)	0.4 (-3.9 to 4.7)	0.3 (-3.9 to 4.6)	0.5 (-2.9 to 3.7)	0.6 (-3.5 to 4.6)	0.7 (-3.2 to 4.6)	0.7 (-2.4 to 3.8)	0.7 (-3.6 to 5.0)	0.7 (-3.2 to 4.6)	0.7 (-2.0 to 3.5)	1.1 (-3.3 to 5.4)	1.1 (-0.8 to 3.0)	1.4 (-2.6 to 5.2)	1.8 (-1.7 to 5.2)	2.0 (-1.7 to 5.8)
-5.4 (-10.2 to -0.7)	-4.7 (-9.1 to -0.2)	-3.6 (-8.3 to 1.2)	-3.6 (-8.2 to 1.2)	-2.8 (-7.4 to 1.9)	-2.6 (-6.9 to 1.8)	-2.3 (-6.3 to 1.7)	-2.1 (-6.2 to 2.1)	-2.1 (-6.2 to 2.3)	-1.5 (-4.3 to 1.3)	-1.6 (-5.1 to 2.0)	-1.7 (-5.5 to 2.2)	-1.1 (-4.0 to 1.7)	-1.0 (-5.5 to 3.6)	-0.6 (-4.0 to 2.8)	-0.5 (-3.5 to 2.6)	-0.6 (-4.5 to 3.3)	-0.6 (-4.9 to 3.7)	-0.6 (-5.3 to 4.1)	-0.2 (-3.7 to 3.3)	-0.1 (-3.0 to 2.7)	-0.4 (-4.7 to 3.9)	-0.1 (-3.0 to 2.8)	-0.0 (-3.8 to 3.8)	CSE+manipulation	-0.2 (-3.6 to 3.2)	-0.0 (-2.8 to 2.8)	0.1 (-1.9 to 2.1)	0.4 (-3.1 to 3.9)	0.3 (-3.1 to 3.7)	0.4 (-2.1 to 2.9)	0.5 (-2.9 to 3.9)	0.7 (-2.6 to 3.9)	0.6 (-2.4 to 3.7)	0.7 (-2.8 to 4.1)	0.7 (-2.6 to 3.9)	0.7 (-1.9 to 3.4)	1.1 (-2.7 to 4.8)	1.0 (-2.2 to 4.3)	1.3 (-2.0 to 4.5)	1.7 (-0.9 to 4.3)	2.0 (-0.8 to 4.8)
-5.2 (-8.7 to -1.9)	-4.5 (-7.3 to -1.6)	-3.4 (-6.8 to -0.0)	-3.4 (-6.7 to 0.0)	-2.7 (-5.8 to 0.6)	-2.4 (-5.1 to 0.3)	-2.1 (-4.3 to 0.0)	-1.9 (-4.3 to 0.5)	-1.9 (-4.5 to 0.8)	-1.3 (-4.0 to 1.4)	-1.4 (-2.5 to -0.3)	-1.5 (-3.4 to 0.5)	-1.0 (-4.3 to 2.4)	-0.8 (-3.9 to 2.2)	-0.4 (-3.8 to 3.0)	-0.3 (-3.9 to 3.2)	-0.4 (-2.3 to 1.5)	-0.4 (-3.1 to 2.3)	-0.4 (-3.7 to 3.0)	-0.0 (-4.0 to 3.9)	0.0 (-3.4 to 3.5)	-0.2 (-3.0 to 2.5)	0.0 (-3.4 to 3.4)	0.1 (-4.1 to 4.4)	0.2 (-3.2 to 3.6)	massage	0.2 (-2.6 to 2.9)	0.2 (-2.5 to 3.0)	0.5 (-3.5 to 4.5)	0.5 (-2.9 to 3.9)	0.6 (-2.6 to 3.7)	0.7 (-3.3 to 4.6)	0.8 (-2.9 to 4.5)	0.8 (-2.8 to 4.4)	0.8 (-3.2 to 4.8)	0.9 (-2.9 to 4.6)	0.9 (-2.3 to 4.1)	1.2 (-3.0 to 5.4)	1.2 (-2.5 to 5.0)	1.5 (-2.2 to 5.2)	1.9 (-1.4 to 5.1)	2.2 (0.2 to 4.1)
-5.4 (-9.8 to -1.0)	-4.6 (-8.6 to -0.7)	-3.6 (-7.8 to 0.8)	-3.6 (-7.8 to 0.8)	-2.8 (-6.9 to 1.5)	-2.6 (-6.4 to 1.3)	-2.2 (-5.7 to 1.2)	-2.1 (-5.7 to 1.6)	-2.1 (-5.7 to 1.8)	-1.5 (-3.4 to 0.5)	-1.5 (-4.5 to 1.4)	-1.6 (-5.0 to 1.7)	-1.1 (-3.9 to 1.7)	-1.0 (-5.1 to 3.1)	-0.6 (-2.6 to 1.4)	-0.5 (-3.5 to 2.6)	-0.5 (-3.9 to 2.7)	-0.6 (-4.4 to 3.3)	-0.5 (-4.9 to 3.8)	-0.2 (-3.6 to 3.3)	-0.1 (-3.0 to 2.7)	-0.4 (-4.2 to 3.5)	-0.1 (-2.9 to 2.7)	-0.0 (-3.8 to 3.8)	0.0 (-2.8 to 2.8)	-0.2 (-2.9 to 2.6)	PENS	0.1 (-1.9 to 2.0)	0.4 (-3.1 to 3.8)	0.3 (-1.7 to 2.3)	0.5 (-2.1 to 2.9)	0.6 (-2.9 to 3.9)	0.7 (-2.5 to 3.8)	0.7 (-2.3 to 3.7)	0.7 (-2.7 to 4.1)	0.7 (-2.5 to 3.8)	0.7 (-1.9 to 3.3)	1.1 (-2.7 to 4.8)	1.1 (-2.2 to 4.3)	1.4 (-1.9 to 4.5)	1.8 (-0.9 to 4.3)	2.0 (0.1 to 4.0)
-5.5 (-9.9 to -1.1)	-4.7 (-8.7 to -0.8)	-3.7 (-7.9 to 0.7)	-3.7 (-7.8 to 0.7)	-2.9 (-7.0 to 1.4)	-2.7 (-6.5 to 1.2)	-2.3 (-5.8 to 1.1)	-2.2 (-5.7 to 1.5)	-2.2 (-5.7 to 1.7)	-1.6 (-3.5 to 0.4)	-1.6 (-4.6 to 1.3)	-1.7 (-5.1 to 1.6)	-1.2 (-3.2 to 0.8)	-1.1 (-5.1 to 3.0)	-0.7 (-3.5 to 2.1)	-0.5 (-2.8 to 1.8)	-0.6 (-4.0 to 2.7)	-0.7 (-4.5 to 3.2)	-0.6 (-4.9 to 3.7)	-0.3 (-3.1 to 2.6)	-0.2 (-2.3 to 1.8)	-0.5 (-4.3 to 3.4)	-0.2 (-2.2 to 1.8)	-0.1 (-3.4 to 3.1)	-0.1 (-2.1 to 1.9)	-0.2 (-3.0 to 2.5)	-0.1 (-2.0 to 1.9)	CSE	0.3 (-2.6 to 3.1)	0.2 (-2.5 to 3.0)	0.4 (-1.2 to 1.9)	0.5 (-2.4 to 3.3)	0.6 (-2.0 to 3.1)	0.6 (-1.7 to 2.9)	0.6 (-2.3 to 3.4)	0.6 (-1.9 to 3.2)	0.6 (-1.1 to 2.4)	1.0 (-2.2 to 4.1)	1.0 (-1.6 to 3.6)	1.3 (-1.3 to 3.8)	1.7 (-0.1 to 3.3)	1.9 (0.0 to 3.9)
-5.8 (-10.9 to -0.5)	-5.0 (-9.8 to -0.1)	-4.0 (-9.0 to 1.3)	-3.9 (-9.0 to 1.3)	-3.2 (-8.1 to 2.0)	-3.0 (-7.7 to 1.8)	-2.6 (-7.1 to 1.8)	-2.4 (-7.0 to 2.2)	-2.5 (-7.0 to 2.4)	-1.9 (-5.2 to 1.6)	-1.9 (-6.0 to 2.2)	-2.0 (-6.4 to 2.4)	-1.5 (-5.0 to 2.0)	-1.4 (-6.3 to 3.6)	-1.0 (-4.9 to 3.1)	-0.8 (-4.5 to 2.9)	-0.9 (-5.3 to 3.5)	-1.0 (-5.7 to 3.8)	-0.9 (-6.0 to 4.2)	-0.6 (-4.6 to 3.5)	-0.5 (-2.5 to 1.5)	-0.8 (-5.5 to 4.1)	-0.5 (-4.0 to 3.0)	-0.4 (-4.7 to 3.9)	-0.4 (-3.9 to 3.1)	-0.5 (-4.5 to 3.5)	-0.4 (-3.8 to 3.1)	-0.3 (-3.1 to 2.6)	medications+CSE+ESWT	-0.1 (-4.0 to 3.9)	0.1 (-3.2 to 3.3)	0.2 (-3.8 to 4.2)	0.3 (-3.5 to 4.1)	0.3 (-3.4 to 4.0)	0.3 (-1.7 to 2.3)	0.3 (-3.5 to 4.1)	0.3 (-3.0 to 3.7)	0.7 (-3.6 to 4.9)	0.7 (-3.2 to 4.6)	1.0 (-2.9 to 4.8)	1.4 (-2.0 to 4.7)	1.6 (-1.8 to 5.1)
-5.7 (-10.6 to -0.9)	-4.9 (-9.4 to -0.6)	-3.9 (-8.6 to 0.9)	-3.9 (-8.5 to 0.9)	-3.1 (-7.7 to 1.6)	-2.9 (-7.2 to 1.4)	-2.6 (-6.6 to 1.4)	-2.4 (-6.5 to 1.7)	-2.4 (-6.5 to 1.9)	-1.8 (-4.5 to 1.0)	-1.8 (-5.4 to 1.7)	-1.9 (-5.9 to 1.9)	-1.4 (-4.8 to 2.0)	-1.3 (-5.9 to 3.3)	-0.9 (-2.9 to 1.1)	-0.8 (-4.4 to 2.8)	-0.9 (-4.7 to 3.0)	-0.9 (-5.3 to 3.5)	-0.8 (-5.6 to 3.9)	-0.5 (-4.5 to 3.5)	-0.4 (-3.9 to 3.0)	-0.7 (-5.0 to 3.6)	-0.4 (-3.9 to 2.9)	-0.3 (-4.6 to 3.9)	-0.3 (-3.7 to 3.1)	-0.5 (-3.9 to 2.9)	-0.3 (-2.3 to 1.7)	-0.2 (-3.0 to 2.5)	0.1 (-3.9 to 4.0)	PENS minus	0.1 (-3.1 to 3.3)	0.2 (-3.7 to 4.1)	0.4 (-3.4 to 4.0)	0.4 (-3.3 to 3.9)	0.4 (-3.6 to 4.3)	0.4 (-3.4 to 4.1)	0.4 (-2.9 to 3.7)	0.8 (-3.5 to 5.0)	0.7 (-3.1 to 4.5)	1.0 (-2.8 to 4.7)	1.4 (-1.9 to 4.6)	1.7 (-1.1 to 4.5)
-5.9 (-10.4 to -1.2)	-5.1 (-9.3 to -0.8)	-4.0 (-8.5 to 0.7)	-4.0 (-8.5 to 0.7)	-3.3 (-7.6 to 1.4)	-3.0 (-7.1 to 1.2)	-2.7 (-6.4 to 1.1)	-2.5 (-6.4 to 1.5)	-2.5 (-6.4 to 1.7)	-1.9 (-4.4 to 0.6)	-2.0 (-5.3 to 1.4)	-2.1 (-5.7 to 1.6)	-1.6 (-4.1 to 1.1)	-1.5 (-5.7 to 3.0)	-1.0 (-4.2 to 2.2)	-0.9 (-3.7 to 1.9)	-1.0 (-4.6 to 2.7)	-1.0 (-5.1 to 3.2)	-1.0 (-5.5 to 3.6)	-0.6 (-3.8 to 2.7)	-0.6 (-3.2 to 2.1)	-0.8 (-4.9 to 3.4)	-0.6 (-3.1 to 2.1)	-0.5 (-3.7 to 2.9)	-0.4 (-2.9 to 2.1)	-0.6 (-3.7 to 2.6)	-0.5 (-2.9 to 2.1)	-0.4 (-1.9 to 1.2)	-0.1 (-3.3 to 3.2)	-0.1 (-3.3 to 3.1)	TCE	0.1 (-2.3 to 2.5)	0.2 (-2.1 to 2.5)	0.2 (-2.1 to 2.6)	0.2 (-3.0 to 3.5)	0.3 (-2.0 to 2.6)	0.3 (-1.5 to 2.1)	0.6 (-2.4 to 3.6)	0.6 (-2.0 to 3.3)	0.9 (-1.4 to 3.2)	1.3 (-0.0 to 2.6)	1.6 (-0.9 to 4.1)
-6.0 (-11.1 to -0.7)	-5.2 (-10.0 to -0.2)	-4.1 (-9.2 to 1.1)	-4.1 (-9.1 to 1.1)	-3.4 (-8.3 to 1.8)	-3.1 (-7.9 to 1.7)	-2.8 (-7.2 to 1.7)	-2.6 (-7.2 to 2.0)	-2.6 (-7.2 to 2.2)	-2.0 (-5.4 to 1.4)	-2.1 (-6.1 to 2.0)	-2.2 (-6.5 to 2.2)	-1.7 (-5.1 to 1.9)	-1.6 (-6.4 to 3.5)	-1.2 (-5.0 to 2.8)	-1.0 (-4.7 to 2.7)	-1.1 (-5.4 to 3.2)	-1.1 (-5.9 to 3.7)	-1.1 (-6.2 to 4.1)	-0.7 (-4.7 to 3.3)	-0.7 (-4.2 to 2.9)	-0.9 (-5.7 to 3.9)	-0.7 (-4.1 to 2.9)	-0.6 (-4.6 to 3.5)	-0.5 (-3.9 to 2.9)	-0.7 (-4.6 to 3.3)	-0.6 (-3.9 to 2.9)	-0.5 (-3.3 to 2.4)	-0.2 (-4.2 to 3.8)	-0.2 (-4.1 to 3.7)	-0.1 (-2.5 to 2.3)	traction	0.1 (-3.2 to 3.4)	0.1 (-3.2 to 3.5)	0.1 (-3.8 to 4.2)	0.2 (-3.2 to 3.5)	0.2 (-2.8 to 3.2)	0.5 (-3.3 to 4.4)	0.5 (-3.0 to 4.1)	0.8 (-2.5 to 4.1)	1.2 (-1.5 to 3.9)	1.5 (-2.0 to 4.9)
-6.1 (-11.1 to -1.0)	-5.3 (-10.0 to -0.6)	-4.3 (-9.1 to 0.8)	-4.2 (-9.1 to 0.8)	-3.5 (-8.3 to 1.5)	-3.3 (-7.8 to 1.3)	-2.9 (-7.2 to 1.4)	-2.8 (-7.1 to 1.7)	-2.8 (-7.1 to 1.9)	-2.2 (-5.3 to 1.1)	-2.2 (-6.1 to 1.7)	-2.3 (-6.5 to 1.9)	-1.8 (-5.0 to 1.5)	-1.7 (-6.4 to 3.1)	-1.3 (-4.9 to 2.6)	-1.1 (-4.6 to 2.3)	-1.2 (-5.4 to 3.0)	-1.3 (-5.8 to 3.4)	-1.2 (-6.1 to 3.8)	-0.9 (-4.6 to 3.0)	-0.8 (-4.1 to 2.5)	-1.1 (-5.6 to 3.6)	-0.8 (-4.0 to 2.5)	-0.7 (-4.6 to 3.2)	-0.7 (-3.9 to 2.6)	-0.8 (-4.5 to 2.9)	-0.7 (-3.8 to 2.5)	-0.6 (-3.1 to 2.0)	-0.3 (-4.1 to 3.5)	-0.4 (-4.0 to 3.4)	-0.2 (-2.5 to 2.1)	-0.1 (-3.4 to 3.2)	usual care+PENS+massage	-0.0 (-3.1 to 3.2)	0.0 (-3.7 to 3.8)	0.1 (-2.6 to 2.7)	0.0 (-2.7 to 2.9)	0.4 (-2.9 to 3.7)	0.4 (-3.0 to 3.8)	0.7 (-2.0 to 3.4)	1.1 (-0.8 to 2.9)	1.3 (-1.8 to 4.5)
-6.1 (-11.0 to -1.2)	-5.3 (-9.9 to -0.7)	-4.3 (-9.0 to 0.7)	-4.2 (-9.0 to 0.7)	-3.5 (-8.2 to 1.4)	-3.2 (-7.7 to 1.2)	-2.9 (-7.1 to 1.3)	-2.7 (-7.0 to 1.6)	-2.7 (-7.0 to 1.8)	-2.1 (-5.1 to 0.9)	-2.2 (-6.0 to 1.6)	-2.3 (-6.4 to 1.7)	-1.8 (-4.9 to 1.3)	-1.7 (-6.3 to 3.0)	-1.3 (-4.9 to 2.4)	-1.1 (-4.4 to 2.1)	-1.2 (-5.3 to 2.8)	-1.2 (-5.7 to 3.3)	-1.2 (-6.1 to 3.7)	-0.8 (-4.5 to 2.8)	-0.8 (-3.9 to 2.3)	-1.1 (-5.5 to 3.4)	-0.8 (-3.9 to 2.3)	-0.7 (-3.8 to 2.4)	-0.6 (-3.7 to 2.4)	-0.8 (-4.4 to 2.8)	-0.7 (-3.7 to 2.3)	-0.6 (-2.9 to 1.7)	-0.3 (-4.0 to 3.4)	-0.4 (-3.9 to 3.3)	-0.2 (-2.6 to 2.1)	-0.1 (-3.5 to 3.2)	0.0 (-3.2 to 3.1)	LDE+mental related	0.0 (-3.7 to 3.7)	0.1 (-3.2 to 3.2)	0.1 (-1.5 to 1.6)	0.4 (-3.3 to 4.0)	0.4 (-2.1 to 2.8)	0.7 (-2.5 to 3.8)	1.1 (-1.5 to 3.6)	1.4 (-1.7 to 4.4)
-6.1 (-11.3 to -0.9)	-5.3 (-10.2 to -0.4)	-4.3 (-9.3 to 0.9)	-4.3 (-9.3 to 1.0)	-3.5 (-8.4 to 1.7)	-3.3 (-8.0 to 1.6)	-3.0 (-7.4 to 1.6)	-2.8 (-7.3 to 1.9)	-2.8 (-7.3 to 2.0)	-2.2 (-5.6 to 1.3)	-2.2 (-6.3 to 1.9)	-2.3 (-6.7 to 2.1)	-1.8 (-5.3 to 1.7)	-1.7 (-6.6 to 3.3)	-1.3 (-5.2 to 2.7)	-1.1 (-4.8 to 2.5)	-1.2 (-5.6 to 3.2)	-1.3 (-6.0 to 3.5)	-1.2 (-6.4 to 4.0)	-0.9 (-4.9 to 3.2)	-0.8 (-2.8 to 1.1)	-1.1 (-5.8 to 3.7)	-0.8 (-4.3 to 2.7)	-0.7 (-5.0 to 3.6)	-0.7 (-4.1 to 2.8)	-0.8 (-4.8 to 3.2)	-0.7 (-4.1 to 2.7)	-0.6 (-3.4 to 2.3)	-0.3 (-2.3 to 1.7)	-0.4 (-4.3 to 3.6)	-0.2 (-3.5 to 3.0)	-0.1 (-4.2 to 3.8)	-0.0 (-3.8 to 3.7)	-0.0 (-3.7 to 3.7)	medications+CSE	0.0 (-3.8 to 3.8)	0.0 (-3.3 to 3.4)	0.4 (-3.9 to 4.6)	0.4 (-3.5 to 4.2)	0.7 (-3.2 to 4.4)	1.1 (-2.3 to 4.3)	1.3 (-2.1 to 4.8)
-6.1 (-11.1 to -1.1)	-5.3 (-10.0 to -0.6)	-4.3 (-9.2 to 0.8)	-4.3 (-9.2 to 0.8)	-3.5 (-8.3 to 1.5)	-3.3 (-7.9 to 1.3)	-3.0 (-7.2 to 1.3)	-2.8 (-7.1 to 1.7)	-2.8 (-7.1 to 1.9)	-2.2 (-5.3 to 1.1)	-2.3 (-6.1 to 1.7)	-2.4 (-6.5 to 1.9)	-1.8 (-5.1 to 1.5)	-1.7 (-6.4 to 3.1)	-1.3 (-5.0 to 2.5)	-1.2 (-4.6 to 2.3)	-1.3 (-5.4 to 2.9)	-1.3 (-5.9 to 3.4)	-1.3 (-6.2 to 3.8)	-0.9 (-4.7 to 3.0)	-0.9 (-4.1 to 2.5)	-1.1 (-5.7 to 3.5)	-0.8 (-4.1 to 2.5)	-0.7 (-4.6 to 3.2)	-0.7 (-3.9 to 2.6)	-0.9 (-4.6 to 2.9)	-0.7 (-3.8 to 2.5)	-0.6 (-3.2 to 1.9)	-0.3 (-4.1 to 3.5)	-0.4 (-4.1 to 3.4)	-0.3 (-2.6 to 2.0)	-0.2 (-3.5 to 3.2)	-0.1 (-2.7 to 2.6)	-0.1 (-3.2 to 3.2)	-0.0 (-3.8 to 3.8)	usual care+TCE	-0.0 (-2.7 to 2.8)	0.4 (-2.3 to 3.0)	0.3 (-3.0 to 3.8)	0.6 (-1.2 to 2.5)	1.0 (-0.9 to 2.9)	1.3 (-1.9 to 4.5)
-6.1 (-10.8 to -1.5)	-5.3 (-9.7 to -1.1)	-4.3 (-8.8 to 0.3)	-4.3 (-8.8 to 0.4)	-3.5 (-7.9 to 1.1)	-3.3 (-7.5 to 0.9)	-3.0 (-6.8 to 0.9)	-2.8 (-6.8 to 1.2)	-2.8 (-6.8 to 1.5)	-2.2 (-4.8 to 0.4)	-2.2 (-5.7 to 1.2)	-2.4 (-6.1 to 1.4)	-1.8 (-4.5 to 0.8)	-1.7 (-6.1 to 2.7)	-1.3 (-4.6 to 2.0)	-1.2 (-4.1 to 1.7)	-1.3 (-5.0 to 2.5)	-1.3 (-5.5 to 2.9)	-1.3 (-5.9 to 3.4)	-0.9 (-4.3 to 2.4)	-0.8 (-3.5 to 1.9)	-1.1 (-5.3 to 3.1)	-0.8 (-3.5 to 1.9)	-0.7 (-3.5 to 2.0)	-0.7 (-3.4 to 1.9)	-0.9 (-4.1 to 2.3)	-0.7 (-3.3 to 1.9)	-0.6 (-2.4 to 1.1)	-0.3 (-3.7 to 3.0)	-0.4 (-3.7 to 2.9)	-0.3 (-2.1 to 1.5)	-0.2 (-3.2 to 2.8)	-0.0 (-2.9 to 2.7)	-0.1 (-1.6 to 1.5)	-0.0 (-3.4 to 3.3)	0.0 (-2.8 to 2.7)	LDE	0.4 (-3.1 to 3.7)	0.3 (-1.6 to 2.3)	0.6 (-2.2 to 3.4)	1.0 (-1.1 to 3.0)	1.3 (-1.3 to 3.9)
-6.5 (-11.8 to -1.1)	-5.7 (-10.7 to -0.7)	-4.7 (-9.9 to 0.8)	-4.6 (-9.9 to 0.8)	-3.9 (-9.1 to 1.5)	-3.7 (-8.6 to 1.3)	-3.3 (-8.0 to 1.4)	-3.2 (-7.9 to 1.7)	-3.2 (-7.9 to 1.9)	-2.6 (-6.2 to 1.2)	-2.6 (-6.9 to 1.8)	-2.7 (-7.3 to 1.9)	-2.2 (-5.9 to 1.7)	-2.1 (-7.2 to 3.1)	-1.7 (-5.9 to 2.6)	-1.5 (-5.5 to 2.4)	-1.6 (-6.2 to 3.0)	-1.7 (-6.6 to 3.4)	-1.6 (-6.9 to 3.8)	-1.3 (-5.5 to 3.1)	-1.2 (-5.0 to 2.6)	-1.5 (-6.4 to 3.6)	-1.2 (-5.0 to 2.6)	-1.1 (-5.4 to 3.3)	-1.1 (-4.8 to 2.7)	-1.2 (-5.4 to 3.0)	-1.1 (-4.8 to 2.7)	-1.0 (-4.1 to 2.2)	-0.7 (-4.9 to 3.6)	-0.8 (-5.0 to 3.5)	-0.6 (-3.6 to 2.4)	-0.5 (-4.4 to 3.3)	-0.4 (-3.7 to 2.9)	-0.4 (-4.0 to 3.3)	-0.4 (-4.6 to 3.9)	-0.4 (-3.0 to 2.3)	-0.4 (-3.7 to 3.1)	usual care+CSE	-0.0 (-3.9 to 3.9)	0.3 (-1.6 to 2.2)	0.7 (-2.0 to 3.3)	0.9 (-2.8 to 4.7)
-6.5 (-11.5 to -1.4)	-5.7 (-10.5 to -1.0)	-4.6 (-9.6 to 0.4)	-4.6 (-9.6 to 0.4)	-3.9 (-8.7 to 1.1)	-3.6 (-8.3 to 1.0)	-3.3 (-7.6 to 1.0)	-3.1 (-7.6 to 1.3)	-3.1 (-7.6 to 1.5)	-2.5 (-5.8 to 0.7)	-2.6 (-6.6 to 1.3)	-2.7 (-6.9 to 1.5)	-2.2 (-5.5 to 1.1)	-2.1 (-6.9 to 2.8)	-1.6 (-5.5 to 2.2)	-1.5 (-5.0 to 2.0)	-1.6 (-5.8 to 2.6)	-1.6 (-6.3 to 3.1)	-1.6 (-6.6 to 3.5)	-1.2 (-5.1 to 2.7)	-1.2 (-4.5 to 2.1)	-1.4 (-6.1 to 3.2)	-1.2 (-4.5 to 2.1)	-1.1 (-3.0 to 0.8)	-1.0 (-4.3 to 2.2)	-1.2 (-5.0 to 2.5)	-1.1 (-4.3 to 2.2)	-1.0 (-3.6 to 1.6)	-0.7 (-4.6 to 3.2)	-0.7 (-4.5 to 3.1)	-0.6 (-3.3 to 2.0)	-0.5 (-4.1 to 3.0)	-0.4 (-3.8 to 3.0)	-0.4 (-2.8 to 2.1)	-0.4 (-4.2 to 3.5)	-0.3 (-3.8 to 3.0)	-0.3 (-2.3 to 1.6)	0.0 (-3.9 to 3.9)	TENS+thermo	0.3 (-3.2 to 3.7)	0.7 (-2.2 to 3.5)	1.0 (-2.3 to 4.2)
-6.8 (-11.8 to -1.7)	-6.0 (-10.6 to -1.2)	-4.9 (-9.8 to 0.2)	-4.9 (-9.8 to 0.2)	-4.2 (-9.0 to 0.9)	-3.9 (-8.5 to 0.7)	-3.6 (-7.8 to 0.7)	-3.4 (-7.8 to 1.1)	-3.4 (-7.8 to 1.2)	-2.8 (-6.0 to 0.4)	-2.9 (-6.7 to 1.1)	-3.0 (-7.1 to 1.2)	-2.5 (-5.7 to 0.9)	-2.4 (-7.1 to 2.5)	-1.9 (-5.7 to 1.9)	-1.8 (-5.2 to 1.7)	-1.9 (-6.1 to 2.3)	-1.9 (-6.5 to 2.7)	-1.9 (-6.8 to 3.2)	-1.5 (-5.3 to 2.3)	-1.5 (-4.7 to 1.8)	-1.7 (-6.3 to 2.9)	-1.5 (-4.7 to 1.9)	-1.4 (-5.2 to 2.6)	-1.3 (-4.5 to 2.0)	-1.5 (-5.2 to 2.2)	-1.4 (-4.5 to 1.9)	-1.3 (-3.8 to 1.3)	-1.0 (-4.8 to 2.9)	-1.0 (-4.7 to 2.8)	-0.9 (-3.2 to 1.4)	-0.8 (-4.1 to 2.5)	-0.7 (-3.4 to 2.0)	-0.7 (-3.8 to 2.5)	-0.7 (-4.4 to 3.2)	-0.6 (-2.5 to 1.2)	-0.6 (-3.4 to 2.2)	-0.3 (-2.2 to 1.6)	-0.3 (-3.7 to 3.2)	usual care+LDE	0.4 (-1.5 to 2.3)	0.7 (-2.5 to 3.9)
-7.2 (-11.8 to -2.4)	-6.4 (-10.6 to -2.0)	-5.3 (-9.8 to -0.6)	-5.3 (-9.8 to -0.5)	-4.6 (-9.0 to 0.1)	-4.3 (-8.5 to -0.1)	-4.0 (-7.8 to -0.1)	-3.8 (-7.7 to 0.2)	-3.8 (-7.8 to 0.5)	-3.2 (-5.7 to -0.6)	-3.3 (-6.7 to 0.2)	-3.4 (-7.1 to 0.4)	-2.9 (-5.5 to -0.2)	-2.8 (-7.1 to 1.7)	-2.3 (-5.6 to 1.0)	-2.2 (-5.1 to 0.7)	-2.3 (-6.0 to 1.5)	-2.3 (-6.5 to 1.9)	-2.3 (-6.9 to 2.4)	-1.9 (-5.2 to 1.5)	-1.9 (-4.5 to 0.8)	-2.1 (-6.3 to 2.1)	-1.9 (-4.5 to 0.8)	-1.8 (-5.2 to 1.7)	-1.7 (-4.3 to 0.9)	-1.9 (-5.1 to 1.4)	-1.8 (-4.3 to 0.9)	-1.7 (-3.3 to 0.1)	-1.4 (-4.7 to 2.0)	-1.4 (-4.6 to 1.9)	-1.3 (-2.6 to 0.0)	-1.2 (-3.9 to 1.5)	-1.1 (-2.9 to 0.8)	-1.1 (-3.6 to 1.5)	-1.1 (-4.3 to 2.3)	-1.0 (-2.9 to 0.9)	-1.0 (-3.0 to 1.1)	-0.7 (-3.3 to 2.0)	-0.7 (-3.5 to 2.2)	-0.4 (-2.3 to 1.5)	usual care	0.3 (-2.3 to 2.9)
-7.4 (-11.4 to -3.5)	-6.6 (-10.1 to -3.3)	-5.6 (-9.4 to -1.7)	-5.6 (-9.4 to -1.7)	-4.8 (-8.5 to -1.0)	-4.6 (-7.9 to -1.3)	-4.3 (-7.2 to -1.4)	-4.1 (-7.2 to -1.0)	-4.1 (-7.2 to -0.8)	-3.5 (-5.4 to -1.5)	-3.5 (-5.8 to -1.3)	-3.7 (-6.4 to -0.9)	-3.1 (-5.9 to -0.3)	-3.0 (-6.6 to 0.6)	-2.6 (-5.4 to 0.2)	-2.5 (-5.5 to 0.5)	-2.6 (-5.3 to 0.1)	-2.6 (-5.9 to 0.7)	-2.6 (-6.4 to 1.3)	-2.2 (-5.7 to 1.2)	-2.1 (-5.0 to 0.7)	-2.4 (-5.8 to 0.9)	-2.1 (-5.0 to 0.6)	-2.0 (-5.8 to 1.7)	-2.0 (-4.8 to 0.8)	-2.2 (-4.1 to -0.2)	-2.0 (-4.0 to -0.1)	-1.9 (-3.9 to -0.0)	-1.6 (-5.1 to 1.8)	-1.7 (-4.5 to 1.1)	-1.6 (-4.1 to 0.9)	-1.5 (-4.9 to 2.0)	-1.3 (-4.5 to 1.8)	-1.4 (-4.4 to 1.7)	-1.3 (-4.8 to 2.1)	-1.3 (-4.5 to 1.9)	-1.3 (-3.9 to 1.3)	-0.9 (-4.7 to 2.8)	-1.0 (-4.2 to 2.3)	-0.7 (-3.9 to 2.5)	-0.3 (-2.9 to 2.3)	no intervention
