# Supplementary material for: The effectiveness of non-pharmacological interventions for low back pain in China: A systematic review and network meta-analysis
Source: PLoS One. 2025 May 9;20(5):e0322929. doi: 10.1371/journal.pone.0322929 (PMC12063812; doi:10.1371/journal.pone.0322929)
Supplement: S10 excel table — (XLSX) [file pone.0322929.s010.xlsx]

## Sheet: Sheet1
rank	acupuncture	acupuncture plus	acupuncture+thermo	CSE+massage	TCE+massage	cupping and scraping	massage	massage+traction	medications	medications+acupuncture	medications+PENS	medications+TENS	moxibustion	moxibustion minus	moxibustion plus	usual care+medications	usual care+medications+acupuncture	usual care+medications+manipulation
1	0.05	3.49	28.37	3.19	10.31	0.34	0.46	2.15	0	1.63	0.49	0.23	0.55	3.85	23.51	0.03	1.63	19.72
2	0.33	9.68	18	5.47	8.48	0.42	1.91	2.9	0.01	3.62	0.76	0.36	2.73	7.04	23.05	0.34	2.43	12.46
3	1.65	14.84	11.87	5.92	7.71	0.49	3.82	3.35	0.03	4.71	0.76	0.47	6.61	8.74	16.35	0.92	2.57	9.22
4	4.69	15.87	8.82	6.08	6.94	0.55	4.93	3.72	0.05	5.17	0.85	0.51	9.7	9.25	11.19	1.3	2.84	7.54
5	9.63	14.22	6.7	6.14	6.07	0.7	5.65	3.97	0.13	5.83	1	0.59	11.21	9.1	7.52	1.98	3.22	6.33
6	13.85	11.56	5.36	6.32	5.65	0.83	5.8	4.32	0.17	6.18	1.21	0.63	12.75	8.76	5.6	2.39	3.1	5.53
7	16.87	9.27	4.36	6.34	5.47	1	6.59	4.91	0.19	6.58	1.29	0.81	12.04	8.32	4.02	3	3.58	5.35
8	17.26	7.2	3.63	6.65	5.54	1.23	7.24	5.71	0.28	7.21	1.56	0.95	11.21	8.44	2.95	4.01	3.83	5.1
9	14.3	5.19	3.01	7.63	6.27	1.54	8.52	6.51	0.47	8.04	2.28	1.25	10.25	7.62	2.05	5.23	4.86	4.96
10	10.03	3.59	2.66	8.53	6.39	2.08	10.16	7.34	0.75	8.52	2.82	1.63	8.83	7.32	1.47	7.16	5.78	4.94
11	6.15	2.46	2.17	8.67	6.43	2.88	10.83	8.9	1.37	9.72	3.54	2.13	6.49	6.68	0.93	8.82	7.02	4.81
12	3.19	1.32	1.69	8.21	6.13	3.88	10.57	10.35	2.13	9.13	5.05	3.2	4.21	5.16	0.59	11.86	8.47	4.86
13	1.3	0.66	1.19	6.8	5.12	5.63	8.93	9.14	3.78	8.18	7.29	4.67	2.13	3.93	0.37	16.9	10.92	3.04
14	0.45	0.36	0.98	5.55	4.69	7.88	6.2	11.4	6.59	7.06	9.55	6.51	0.82	2.78	0.16	14.46	12.58	1.97
15	0.16	0.19	0.46	3.06	2.77	16.13	3.52	5.6	15.9	3.48	18.59	11.85	0.32	1.37	0.13	7.78	7.27	1.42
16	0.06	0.05	0.37	2.34	2.1	14.51	2.42	3.63	26.5	2.08	15.83	16.27	0.11	0.83	0.07	5.95	5.62	1.26
17	0.02	0.03	0.23	1.81	1.84	15.89	1.7	3.03	27.27	1.6	15.82	18.25	0.05	0.53	0.01	5.24	5.85	0.83
18	0	0.01	0.13	1.28	2.09	24.03	0.75	3.06	14.39	1.26	11.3	29.68	0	0.27	0.01	2.63	8.43	0.67
