# Supplementary material for: The effectiveness of non-pharmacological interventions for low back pain in China: A systematic review and network meta-analysis
Source: PLoS One. 2025 May 9;20(5):e0322929. doi: 10.1371/journal.pone.0322929 (PMC12063812; doi:10.1371/journal.pone.0322929)
Supplement: S11 excel table — (XLSX) [file pone.0322929.s011.xlsx]

## Sheet: sheet1
Column1	Column2	Column3	Column4	Column5	Column6	Column7	Column8	Column9	Column10	Column11	Column12	Column13	Column14	Column15	Column16	Column17	Column18
medications	-0.9 (-36.6 to 34.9)	2.1 (-32.6 to 36.0)	6.5 (-29.5 to 42.0)	22.1 (-24.2 to 67.5)	22.5 (-35.5 to 79.4)	28.5 (-19.8 to 77.0)	32.5 (-14.6 to 79.8)	33.5 (-11.5 to 78.3)	35.2 (-15.6 to 86.3)	39.3 (7.0 to 71.8)	39.7 (-18.4 to 97.7)	40.8 (8.1 to 74.2)	41.3 (-1.3 to 84.2)	47.8 (-10.3 to 104.6)	46.8 (9.9 to 83.6)	55.2 (7.2 to 102.4)	55.5 (17.2 to 94.2)
0.9 (-34.9 to 36.6)	medications+TENS	2.9 (-47.0 to 52.2)	7.2 (-28.2 to 42.3)	22.7 (-35.6 to 80.5)	23.2 (-44.1 to 89.7)	29.4 (-30.3 to 89.3)	33.4 (-24.8 to 91.7)	34.4 (-23.2 to 92.1)	36.0 (-25.5 to 98.4)	40.3 (-8.0 to 88.4)	40.5 (-26.8 to 108.3)	41.7 (-7.2 to 90.7)	42.2 (-13.7 to 97.8)	48.7 (-19.5 to 115.5)	47.7 (-3.5 to 98.9)	56.2 (-3.4 to 114.9)	56.2 (3.3 to 109.0)
-2.1 (-36.0 to 32.6)	-2.9 (-52.2 to 47.0)	cupping and scraping	4.3 (-45.0 to 54.1)	19.9 (-37.8 to 76.7)	20.3 (-47.1 to 86.4)	26.5 (-32.6 to 85.7)	30.3 (-27.8 to 89.1)	31.4 (-25.0 to 87.6)	33.2 (-28.1 to 95.3)	37.1 (-9.7 to 84.6)	37.6 (-29.5 to 105.5)	38.7 (-8.4 to 86.6)	39.1 (-15.0 to 93.6)	45.8 (-21.5 to 110.8)	44.7 (-5.7 to 94.5)	53.2 (-5.7 to 111.4)	53.2 (1.5 to 104.6)
-6.5 (-42.0 to 29.5)	-7.2 (-42.3 to 28.2)	-4.3 (-54.1 to 45.0)	medications+PENS	15.5 (-42.3 to 72.3)	15.9 (-51.7 to 82.4)	22.1 (-37.0 to 82.5)	26.1 (-31.9 to 84.8)	27.1 (-30.6 to 84.6)	28.7 (-33.2 to 91.1)	32.9 (-15.3 to 81.2)	33.3 (-34.3 to 100.7)	34.4 (-14.0 to 83.5)	34.9 (-20.5 to 90.1)	41.3 (-26.2 to 107.5)	40.3 (-11.1 to 91.3)	48.9 (-10.5 to 107.6)	49.0 (-3.3 to 101.0)
-22.1 (-67.5 to 24.2)	-22.7 (-80.5 to 35.6)	-19.9 (-76.7 to 37.8)	-15.5 (-72.3 to 42.3)	usual care+medications	0.4 (-33.4 to 34.6)	6.6 (-45.8 to 60.5)	10.6 (-35.6 to 58.4)	11.6 (-37.3 to 61.6)	13.3 (-36.6 to 64.9)	17.4 (-14.6 to 50.1)	17.8 (-39.8 to 75.9)	18.8 (-20.9 to 59.8)	19.4 (-26.3 to 65.7)	25.7 (-8.7 to 60.2)	25.0 (-7.2 to 57.0)	33.4 (-14.2 to 81.5)	33.5 (-9.3 to 76.5)
-22.5 (-79.4 to 35.5)	-23.2 (-89.7 to 44.1)	-20.3 (-86.4 to 47.1)	-15.9 (-82.4 to 51.7)	-0.4 (-34.6 to 33.4)	usual care+medications+acupuncture	6.2 (-56.3 to 69.4)	10.0 (-47.2 to 68.8)	11.3 (-49.6 to 72.0)	12.8 (-47.6 to 75.4)	16.9 (-29.8 to 64.5)	17.3 (-50.1 to 84.9)	18.4 (-34.2 to 72.2)	18.9 (-38.5 to 77.9)	25.4 (-23.4 to 73.6)	24.3 (-22.1 to 71.5)	32.8 (-25.3 to 91.4)	33.1 (-21.8 to 88.4)
-28.5 (-77.0 to 19.8)	-29.4 (-89.3 to 30.3)	-26.5 (-85.7 to 32.6)	-22.1 (-82.5 to 37.0)	-6.6 (-60.5 to 45.8)	-6.2 (-69.4 to 56.3)	massage+traction	3.9 (-49.9 to 57.8)	5.0 (-42.2 to 51.5)	6.6 (-51.1 to 64.4)	10.8 (-32.0 to 52.5)	11.1 (-52.6 to 74.9)	12.2 (-22.4 to 46.5)	12.8 (-34.3 to 59.3)	19.1 (-45.5 to 81.5)	18.2 (-28.2 to 63.2)	26.7 (-27.9 to 81.0)	26.8 (-15.5 to 68.9)
-32.5 (-79.8 to 14.6)	-33.4 (-91.7 to 24.8)	-30.3 (-89.1 to 27.8)	-26.1 (-84.8 to 31.9)	-10.6 (-58.4 to 35.6)	-10.0 (-68.8 to 47.2)	-3.9 (-57.8 to 49.9)	massage	1.1 (-50.5 to 51.6)	2.7 (-16.9 to 22.7)	6.8 (-27.8 to 41.0)	7.1 (-26.9 to 41.5)	8.2 (-33.5 to 50.2)	8.7 (-38.0 to 55.9)	15.2 (-43.3 to 72.4)	14.3 (-24.1 to 52.6)	22.8 (-26.4 to 71.5)	23.0 (-21.7 to 67.1)
-33.5 (-78.3 to 11.5)	-34.4 (-92.1 to 23.2)	-31.4 (-87.6 to 25.0)	-27.1 (-84.6 to 30.6)	-11.6 (-61.6 to 37.3)	-11.3 (-72.0 to 49.6)	-5.0 (-51.5 to 42.2)	-1.1 (-51.6 to 50.5)	medications+acupuncture	1.7 (-52.4 to 57.5)	5.8 (-32.0 to 43.9)	6.1 (-55.3 to 68.0)	7.2 (-24.4 to 39.3)	7.8 (-34.1 to 49.3)	14.1 (-46.2 to 73.3)	13.2 (-28.9 to 54.9)	21.5 (-29.5 to 72.7)	21.9 (-10.0 to 54.2)
-35.2 (-86.3 to 15.6)	-36.0 (-98.4 to 25.5)	-33.2 (-95.3 to 28.1)	-28.7 (-91.1 to 33.2)	-13.3 (-64.9 to 36.6)	-12.8 (-75.4 to 47.6)	-6.6 (-64.4 to 51.1)	-2.7 (-22.7 to 16.9)	-1.7 (-57.5 to 52.4)	CSE+massage	4.1 (-36.2 to 43.2)	4.4 (-34.7 to 43.7)	5.5 (-41.0 to 52.1)	6.0 (-45.3 to 57.1)	12.6 (-50.1 to 73.0)	11.6 (-31.9 to 54.6)	20.1 (-33.5 to 72.9)	20.1 (-28.6 to 68.7)
-39.3 (-71.8 to -7.0)	-40.3 (-88.4 to 8.0)	-37.1 (-84.6 to 9.7)	-32.9 (-81.2 to 15.3)	-17.4 (-50.1 to 14.6)	-16.9 (-64.5 to 29.8)	-10.8 (-52.5 to 32.0)	-6.8 (-41.0 to 27.8)	-5.8 (-43.9 to 32.0)	-4.1 (-43.2 to 36.2)	acupuncture	0.4 (-48.2 to 48.7)	1.4 (-22.6 to 25.9)	1.9 (-30.7 to 34.8)	8.4 (-39.1 to 54.9)	7.5 (-10.0 to 24.9)	15.9 (-18.8 to 50.6)	16.0 (-12.7 to 44.8)
-39.7 (-97.7 to 18.4)	-40.5 (-108.3 to 26.8)	-37.6 (-105.5 to 29.5)	-33.3 (-100.7 to 34.3)	-17.8 (-75.9 to 39.8)	-17.3 (-84.9 to 50.1)	-11.1 (-74.9 to 52.6)	-7.1 (-41.5 to 26.9)	-6.1 (-68.0 to 55.3)	-4.4 (-43.7 to 34.7)	-0.4 (-48.7 to 48.2)	TCE+massage	1.1 (-53.6 to 55.3)	1.7 (-56.8 to 59.6)	7.9 (-60.1 to 75.4)	7.1 (-43.9 to 58.9)	15.6 (-44.0 to 74.9)	15.8 (-41.0 to 71.9)
-40.8 (-74.2 to -8.1)	-41.7 (-90.7 to 7.2)	-38.7 (-86.6 to 8.4)	-34.4 (-83.5 to 14.0)	-18.8 (-59.8 to 20.9)	-18.4 (-72.2 to 34.2)	-12.2 (-46.5 to 22.4)	-8.2 (-50.2 to 33.5)	-7.2 (-39.3 to 24.4)	-5.5 (-52.1 to 41.0)	-1.4 (-25.9 to 22.6)	-1.1 (-55.3 to 53.6)	moxibustion	0.5 (-31.4 to 31.7)	7.0 (-46.7 to 58.8)	6.0 (-24.5 to 35.4)	14.4 (-27.7 to 56.8)	14.7 (-9.4 to 38.4)
-41.3 (-84.2 to 1.3)	-42.2 (-97.8 to 13.7)	-39.1 (-93.6 to 15.0)	-34.9 (-90.1 to 20.5)	-19.4 (-65.7 to 26.3)	-18.9 (-77.9 to 38.5)	-12.8 (-59.3 to 34.3)	-8.7 (-55.9 to 38.0)	-7.8 (-49.3 to 34.1)	-6.0 (-57.1 to 45.3)	-1.9 (-34.8 to 30.7)	-1.7 (-59.6 to 56.8)	-0.5 (-31.7 to 31.4)	moxibustion minus	6.4 (-51.5 to 63.0)	5.6 (-32.0 to 42.4)	13.8 (-34.5 to 62.6)	14.1 (-18.6 to 46.9)
-47.8 (-104.6 to 10.3)	-48.7 (-115.5 to 19.5)	-45.8 (-110.8 to 21.5)	-41.3 (-107.5 to 26.2)	-25.7 (-60.2 to 8.7)	-25.4 (-73.6 to 23.4)	-19.1 (-81.5 to 45.5)	-15.2 (-72.4 to 43.3)	-14.1 (-73.3 to 46.2)	-12.6 (-73.0 to 50.1)	-8.4 (-54.9 to 39.1)	-7.9 (-75.4 to 60.1)	-7.0 (-58.8 to 46.7)	-6.4 (-63.0 to 51.5)	usual care+medications+manipulation	-0.8 (-47.4 to 46.4)	7.7 (-51.1 to 66.7)	7.6 (-46.2 to 62.6)
-46.8 (-83.6 to -9.9)	-47.7 (-98.9 to 3.5)	-44.7 (-94.5 to 5.7)	-40.3 (-91.3 to 11.1)	-25.0 (-57.0 to 7.2)	-24.3 (-71.5 to 22.1)	-18.2 (-63.2 to 28.2)	-14.3 (-52.6 to 24.1)	-13.2 (-54.9 to 28.9)	-11.6 (-54.6 to 31.9)	-7.5 (-24.9 to 10.0)	-7.1 (-58.9 to 43.9)	-6.0 (-35.4 to 24.5)	-5.6 (-42.4 to 32.0)	0.8 (-46.4 to 47.4)	acupuncture plus	8.4 (-29.9 to 47.3)	8.5 (-24.8 to 42.8)
-55.2 (-102.4 to -7.2)	-56.2 (-114.9 to 3.4)	-53.2 (-111.4 to 5.7)	-48.9 (-107.6 to 10.5)	-33.4 (-81.5 to 14.2)	-32.8 (-91.4 to 25.3)	-26.7 (-81.0 to 27.9)	-22.8 (-71.5 to 26.4)	-21.5 (-72.7 to 29.5)	-20.1 (-72.9 to 33.5)	-15.9 (-50.6 to 18.8)	-15.6 (-74.9 to 44.0)	-14.4 (-56.8 to 27.7)	-13.8 (-62.6 to 34.5)	-7.7 (-66.7 to 51.1)	-8.4 (-47.3 to 29.9)	acupuncture+thermo	0.2 (-44.8 to 45.3)
-55.5 (-94.2 to -17.2)	-56.2 (-109.0 to -3.3)	-53.2 (-104.6 to -1.5)	-49.0 (-101.0 to 3.3)	-33.5 (-76.5 to 9.3)	-33.1 (-88.4 to 21.8)	-26.8 (-68.9 to 15.5)	-23.0 (-67.1 to 21.7)	-21.9 (-54.2 to 10.0)	-20.1 (-68.7 to 28.6)	-16.0 (-44.8 to 12.7)	-15.8 (-71.9 to 41.0)	-14.7 (-38.4 to 9.4)	-14.1 (-46.9 to 18.6)	-7.6 (-62.6 to 46.2)	-8.5 (-42.8 to 24.8)	-0.2 (-45.3 to 44.8)	moxibustion plus
