# Supplementary material for: The effectiveness of non-pharmacological interventions for low back pain in China: A systematic review and network meta-analysis
Source: PLoS One. 2025 May 9;20(5):e0322929. doi: 10.1371/journal.pone.0322929 (PMC12063812; doi:10.1371/journal.pone.0322929)
Supplement: S13 excel table — (XLSX) [file pone.0322929.s013.xlsx]

## Sheet: Sheet1
rank	acupuncture	acupuncture plus	acupuncture+massage	acupuncture+moxibustion	cupping and scraping	massage+traction	medications	moxibustion	usual care+medications
1	0.01	5.58	66.58	3.01	11.09	1.17	0.04	11.91	0.62
2	0.18	25.7	14.54	9.32	22.26	3.28	0.35	22.53	1.84
3	2.33	26.88	7.75	14.52	17.45	5.58	1.19	19.78	4.52
4	9.53	22.85	4.55	16.58	15.2	6.14	2.91	15.1	7.14
5	20.52	12.19	2.65	19.03	10.85	7.38	5.71	10.77	10.9
6	31.88	4.28	1.71	14.09	8.35	7.18	8.77	8.8	14.96
7	23.61	1.76	1.14	10.04	8.14	8.88	14.83	8.16	23.44
8	9.92	0.62	0.67	8.07	5.02	16.55	34.34	2.76	22.06
9	2.03	0.14	0.42	5.34	1.64	43.86	31.86	0.19	14.52
