# Supplementary material for: The effectiveness of non-pharmacological interventions for low back pain in China: A systematic review and network meta-analysis
Source: PLoS One. 2025 May 9;20(5):e0322929. doi: 10.1371/journal.pone.0322929 (PMC12063812; doi:10.1371/journal.pone.0322929)
Supplement: S14 excel table — (XLSX) [file pone.0322929.s014.xlsx]

## Sheet: sheet1
Column1	Column2	Column3	Column4	Column5	Column6	Column7	Column8	Column9
acupuncture+massage	1.4 (-1.4 to 5.1)	1.5 (-2.1 to 5.8)	1.6 (-2.2 to 6.0)	2.0 (-1.1 to 6.1)	2.4 (-0.1 to 6.0)	2.6 (-0.4 to 6.5)	3.2 (-1.0 to 8.2)	3.1 (-0.1 to 7.3)
-1.4 (-5.1 to 1.4)	acupuncture plus	0.0 (-2.7 to 2.7)	0.1 (-2.7 to 3.2)	0.6 (-1.5 to 2.9)	0.9 (-0.1 to 2.2)	1.2 (-0.4 to 2.9)	1.8 (-1.7 to 5.5)	1.7 (-0.5 to 4.1)
-1.5 (-5.8 to 2.1)	-0.0 (-2.7 to 2.7)	moxibustion	0.0 (-2.8 to 3.2)	0.6 (-2.5 to 3.7)	0.9 (-1.4 to 3.5)	1.2 (-1.8 to 4.1)	1.7 (-0.5 to 4.3)	1.6 (-0.5 to 4.2)
-1.6 (-6.0 to 2.2)	-0.1 (-3.2 to 2.7)	-0.0 (-3.2 to 2.8)	cupping and scraping	0.5 (-2.9 to 3.7)	0.9 (-1.9 to 3.6)	1.1 (-2.2 to 4.2)	1.7 (-2.1 to 5.4)	1.6 (-0.3 to 3.5)
-2.0 (-6.1 to 1.1)	-0.6 (-2.9 to 1.5)	-0.6 (-3.7 to 2.5)	-0.5 (-3.7 to 2.9)	acupuncture+moxibustion	0.4 (-1.5 to 2.3)	0.6 (-2.0 to 3.0)	1.2 (-2.6 to 5.1)	1.1 (-1.6 to 3.9)
-2.4 (-6.0 to 0.1)	-0.9 (-2.2 to 0.1)	-0.9 (-3.5 to 1.4)	-0.9 (-3.6 to 1.9)	-0.4 (-2.3 to 1.5)	acupuncture	0.3 (-1.5 to 1.8)	0.8 (-2.6 to 4.3)	0.7 (-1.2 to 2.8)
-2.6 (-6.5 to 0.4)	-1.2 (-2.9 to 0.4)	-1.2 (-4.1 to 1.8)	-1.1 (-4.2 to 2.2)	-0.6 (-3.0 to 2.0)	-0.3 (-1.8 to 1.5)	usual care+medications	0.6 (-3.1 to 4.4)	0.5 (-2.0 to 3.2)
-3.2 (-8.2 to 1.0)	-1.8 (-5.5 to 1.7)	-1.7 (-4.3 to 0.5)	-1.7 (-5.4 to 2.1)	-1.2 (-5.1 to 2.6)	-0.8 (-4.3 to 2.6)	-0.6 (-4.4 to 3.1)	massage+traction	-0.1 (-3.4 to 3.3)
-3.1 (-7.3 to 0.1)	-1.7 (-4.1 to 0.5)	-1.6 (-4.2 to 0.5)	-1.6 (-3.5 to 0.3)	-1.1 (-3.9 to 1.6)	-0.7 (-2.8 to 1.2)	-0.5 (-3.2 to 2.0)	0.1 (-3.3 to 3.4)	medications
