# Supplementary material for: The effectiveness of non-pharmacological interventions for low back pain in China: A systematic review and network meta-analysis
Source: PLoS One. 2025 May 9;20(5):e0322929. doi: 10.1371/journal.pone.0322929 (PMC12063812; doi:10.1371/journal.pone.0322929)
Supplement: S15 excel table — (XLSX) [file pone.0322929.s015.xlsx]

## Sheet: pain_intensity
study	treatment	n	mean_pre	sd_pre	mean_post	sd_post	week	subtype	samplesize	rob
1	medications	62	4.94	0.74	3.03	0.96	1	NSLBP	130	high
1	cupping and scraping	68	4.93	0.68	2.26	0.94	1	NSLBP	130	high
2	CSE	27	3.6	1.2	2.36	2.91	4	NSLBP	52	high
2	CSE+mental related	25	4.2	1.6	2.41	2.98	4	NSLBP	52	high
3	CSE	19	3.5	1.3	2.4	1.6	12	NSLBP	53	high
3	TENS	15	4.1	0.8	2.8	1	12	NSLBP	53	high
3	CSE+TENS	19	3.9	1	1.6	1	12	NSLBP	53	high
4	no intervention	30	6.87	1.11	4.87	1.05	2	NSLBP	120	high
4	PENS	30	6.93	1.11	2.9	1.24	2	NSLBP	120	high
4	CSE	30	7.13	1.17	3.17	1.02	2	NSLBP	120	high
4	CSE+PENS	30	7.13	1.12	1.63	0.93	2	NSLBP	120	high
5	acupuncture	50	6.99	2.14	3.11	1.08	1.43	LBP	100	high
5	acupuncture plus	50	7.01	2.09	2.17	0.58	1.43	LBP	100	high
6	CSE	31	7.1	1.7	4.94	1.36	4	NSLBP	61	high
6	CSE+ESWT	30	6.7	2.39	4.33	1.09	4	NSLBP	61	high
7	CSE	17	5.02	1.13	1.82	1.54	8	NSLBP	34	med
7	LDE	17	5.45	1.19	2.18	1.96	8	NSLBP	34	med
8	usual care	27	3.31	0.64	2.72	0.61	4	NSLBP	56	high
8	TCE	29	3.5	0.61	0.69	0.47	4	NSLBP	56	high
9	usual care+LDE	60	3.08	0.61	2.22	0.36	4	LBP	120	high
9	usual care+CSE	60	3.14	0.54	2.01	0.47	4	LBP	120	high
10	massage	40	6.26	1.12	2.63	1.21	4	NSLBP	80	high
10	CSE+massage	40	6.28	1.13	1.54	1.13	4	NSLBP	80	high
11	acupuncture	77	7	1.41	4	4.02	3	LBP	159	high
11	acupuncture+thermo	82	7	0.71	1	2.68	3	LBP	159	high
12	LDE	56	2.7	1.57	0.95	1	12	LBP	113	high
12	TENS+thermo	57	2.72	1.67	1.3	1.32	12	LBP	113	high
13	acupuncture	70	5.91	0.78	3.84	0.69	4	NSLBP	210	high
13	acupuncture plus	140	5.89	0.81	2.6	0.63	4	NSLBP	210	high
14	LDE	17	6.2	1.8	2.6	1.6	6	NSLBP	36	high
14	LDE+mental related	19	6.6	2	2.9	1.5	6	NSLBP	36	high
15	TCE+massage	130	5.177	1.032	2.465	1.111	6	LBP	259	high
15	massage	129	5.093	1.078	2.786	1.171	6	LBP	259	high
16	CSE+ESWT	47	4.2	1.2	1.8	1.4	4	NSLBP	140	high
16	medications+CSE	48	4.2	1.5	2.6	1.7	4	NSLBP	140	high
16	medications+CSE+ESWT	45	4.4	1.4	2.5	1.6	4	NSLBP	140	high
17	usual care+medications	50	8.02	0.8	3.6	0.93	2	NSLBP	100	med
17	usual care+medications+acupuncture	50	7.9	0.91	3.52	1.13	2	NSLBP	100	med
18	PENS	35	5.43	1.75	1.63	1.02	1.43	LBP	104	high
18	PENS minus	35	5.25	1.51	1.77	1.31	1.43	LBP	104	high
18	PENS plus	34	5.63	1.93	1.25	1.54	1.43	LBP	104	high
19	TENS+thermo	42	4.93	0.93	3.87	0.87	2	LBP	85	high
19	TENS+thermo+kinesiotape	43	5.15	1.07	3.02	0.82	2	LBP	85	high
20	acupuncture	30	5.933	1.388	1.5	1.48	4	NSLBP	60	high
20	massage	30	5.967	1.273	2.967	1.299	4	NSLBP	60	high
21	LDE	31	5	1.9	2.2	4	24	NSLBP	63	high
21	TCE	32	5.2	1.3	1.2	2.77	24	NSLBP	63	high
22	medications	31	7.38	1.02	1.51	0.81	4	LBP	90	high
22	acupuncture	28	6.75	1.18	1.46	0.88	4	LBP	90	high
22	moxibustion	31	7.22	1.14	1.1	0.75	4	LBP	90	high
23	moxibustion	76	6.43	0.54	1.51	0.24	3	LBP	148	high
23	massage+traction	72	6.34	0.59	2.49	0.37	3	LBP	148	high
24	usual care+medications	48	7	2	6.19	2.73	7	LBP	182	high
24	acupuncture	50	7	2	5.48	3.75	7	LBP	182	high
24	acupuncture plus	54	7	2	4.15	4.17	7	LBP	182	high
25	usual care	13	5.85	0.89	5.85	0.8	12	NSLBP	43	high
25	CSE	15	5.67	0.72	4.27	0.79	12	NSLBP	43	high
25	TCE	15	5.67	0.81	5.67	0.81	12	NSLBP	43	high
26	CSE	30	6.37	1.67	1.48	1.24	4	NSLBP	60	high
26	CSE+manipulation	30	6.23	1.61	1.28	0.92	4	NSLBP	60	high
27	acupuncture	45	5.382	0.824	3.67	0.61	0.14	LBP	90	high
27	acupuncture plus	45	5.278	0.792	4.084	0.634	0.14	LBP	90	high
28	no intervention	10	4.4	0.84	3.8	0.76	4	NSLBP	25	high
28	massage	15	4.87	0.74	2.13	0.74	4	NSLBP	25	high
29	massage	41	7.9	1.5	2.9	1.1	6	LBP	81	high
29	CSE+massage	41	8.2	1.6	1.5	0.8	6	LBP	81	high
30	acupuncture	9	6.81	1.17	3.09	0.832	2	LBP	33	high
30	moxibustion	8	6.73	1.17	3.11	0.96	2	LBP	33	high
30	moxibustion minus	8	6.57	0.84	4.36	1.14	2	LBP	33	high
30	moxibustion plus	8	6.65	0.93	2.24	0.62	2	LBP	33	high
31	massage	44	7.58	1.54	2.85	1.58	8	NSLBP	87	high
31	CSE+massage	43	7.51	1.56	1.46	0.76	8	NSLBP	87	high
32	acupuncture	30	6.92	0.8	1.57	1	3	LBP	60	high
32	acupuncture plus	30	6.96	0.79	1.18	0.49	3	LBP	60	high
33	LDE	24	2.71	1.98	2.71	1.98	12	LBP	49	high
33	LDE+mental related	25	2.02	1.46	2.02	1.46	12	LBP	49	high
34	usual care+medications	46	7.03	1.02	6.28	2.6	3	LBP	94	high
34	usual care+medications+manipulation	48	6.52	1.17	0.95	1.24	3	LBP	94	high
35	usual care	47	5.14	0.97	3.62	0.45	24	NSLBP	320	high
35	usual care+LDE	132	5.11	0.83	3.197	0.45	24	NSLBP	320	high
35	usual care+TCE	141	5.26	1.08	2.72	0.32	24	NSLBP	320	high
37	TENS	40	7.05	1.13	4.13	1.76	1.43	NSLBP	80	high
37	bioelectricity resonance	40	7.53	1.6	4.55	1.68	1.43	NSLBP	80	high
38	TCE	32	6.07	2.34	3.23	2.82	2	LBP	62	high
38	traction	30	6.23	2.82	3.51	3.33	2	LBP	62	high
39	usual care	24	5.7	0.37	0.99	0.29	3	NSLBP	51	high
39	usual care+PENS+massage	27	6.38	0.22	0.61	0.31	3	NSLBP	51	high
40	medications	31	4.9	2.17	4.9	2.17	0.14	LBP	133	high
40	medications+TENS	49	5.33	1.89	3.83	3.09	0.14	LBP	133	high
40	medications+PENS	53	5.53	1.97	4	3.33	0.14	LBP	133	high

## Sheet: functional_disability
study	treatment	n	mean_pre	sd_pre	mean_post	sd_post	week	subtype	samplesize	rob
1	medications	62	71.07	13.48	85.38	6.59	1	NSLBP	130	high
1	cupping and scraping	68	75.41	12.93	91.79	4.17	1	NSLBP	130	high
5	acupuncture	50	20.28	6.39	47.82	5.93	1.43	LBP	100	high
5	acupuncture plus	50	20.45	6.53	68.43	5.03	1.43	LBP	100	high
9	massage	40	32.4483	11.2069	90.7586	11.5172	4	NSLBP	80	high
9	CSE+massage	40	33.4138	10.931	71.1034	13.6897	4	NSLBP	80	high
10	acupuncture	77	44	14.08	70	15.44	3	LBP	159	high
10	acupuncture+thermo	82	50	16.84	92	8.42	3	LBP	159	high
12	acupuncture	70	53.3103	4.7931	58.8276	3	4	NSLBP	210	high
12	acupuncture plus	140	53.4828	5.93103	61.069	4.13793	4	NSLBP	210	high
14	CTE+massage	130	45.12	12.66	70.14	9.14	6	LBP	259	high
14	massage	129	45.82	12.4	63.7	11	6	LBP	259	high
15	usual care+medications	50	35.3	2.8	60.6	3.2	2	NSLBP	100	med
15	usual care+medications+acupuncture	50	34.4	2.7	60.2	3.3	2	NSLBP	100	med
18	acupuncture	30	57.1379	17.2759	91.1379	10.2069	4	NSLBP	60	high
18	massage	30	57.3552	16.6207	84.4828	12.1724	4	NSLBP	60	high
19	medications	31	44.46	14.6	52.26	21.62	4	LBP	90	high
19	acupuncture	28	36.7	16.46	82	12.2	4	LBP	90	high
19	moxibustion	31	33.3	21.7	84.32	7.18	4	LBP	90	high
20	moxibustion	76	32.1379	6.13793	75.4138	8.03448	3	LBP	148	high
20	massage+traction	72	32.7586	6.34483	63.931	9.13793	3	LBP	148	high
24	usual care+medications	48	45.8333	29.1667	48.7083	29.625	7	LBP	182	high
24	acupuncture	50	45.8333	33.3333	70.5	29.4583	7	LBP	182	high
24	acupuncture plus	54	50	29.1667	73.0833	16.25	7	LBP	182	high
26	acupuncture	45	61.7586	7.82759	81.1034	15.069	0.14	LBP	90	high
26	acupuncture plus	45	62.8966	7.41379	90.1724	19.4138	0.14	LBP	90	high
27	massage	41	34.8276	16.8966	69.3103	19.3103	6	LBP	81	high
27	CSE+massage	41	33.1034	17.5862	83.4483	22.069	6	LBP	81	high
28	acupuncture	9	41.125	6.58333	67.5833	9.125	2	LBP	33	high
28	moxibustion	8	42.5	12.9167	70	9.58333	2	LBP	33	high
28	moxibustion minus	8	40	9.16667	66.25	5	2	LBP	33	high
28	moxibustion plus	8	37.0833	7.5	73.75	7.08333	2	LBP	33	high
29	massage	44	44.22	18.06	63.22	7.34	8	NSLBP	87	high
29	CSE+massage	43	40.7	17.52	73.6	4.84	8	NSLBP	87	high
30	medications+acupuncture	152	28.3333	18.3333	64.5833	12.0833	2	LBP	456	high
30	moxibustion	152	27.0833	13.75	67.0833	12.5	2	LBP	456	high
30	moxibustion plus	152	22.5	15.8333	84.1667	10.8333	2	LBP	456	high
32	usual care+medications	46	62	12.2069	65.8276	9.58621	3	LBP	94	high
32	usual care+medications+manipulation	48	63.6552	10.4138	93.3448	3.51724	3	LBP	94	high
34	medications	31	66.35	18.63	74.8	25.61	0.14	LBP	133	high
34	medications+TENS	49	71.28	16.47	78.65	25.35	0.14	LBP	133	high
34	medications+PENS	53	67.27	17.76	82.05	24.71	0.14	LBP	133	high

## Sheet: overall_efficacy
study	treatment	n	events	week	subtype	samplesize	rob
1	acupuncture+massage	72	1	2	LBP	135	high
1	acupuncture	63	6	2	LBP	135	high
2	medications	62	29	1	NSLBP	130	high
2	cupping and scraping	68	7	1	NSLBP	130	high
4	acupuncture	50	9	1.43	LBP	100	high
4	acupuncture plus	50	2	1.43	LBP	100	high
6	acupuncture	70	9	4	NSLBP	210	high
6	acupuncture plus	140	6	4	NSLBP	210	high
8	acupuncture	50	12	2.86	LBP	100	high
8	acupuncture+moxibustion	50	9	2.86	LBP	100	high
9	medications	31	8	4	LBP	90	high
9	acupuncture	28	4	4	LBP	90	high
9	moxibustion	31	2	4	LBP	90	high
10	moxibustion	76	2	3	LBP	148	high
10	massage+traction	72	8	3	LBP	148	high
11	usual care+medications	48	28	7	LBP	182	high
11	acupuncture	50	18	7	LBP	182	high
11	acupuncture plus	54	13	7	LBP	182	high
