# Supplementary material for: The effectiveness of non-pharmacological interventions for low back pain in China: A systematic review and network meta-analysis
Source: PLoS One. 2025 May 9;20(5):e0322929. doi: 10.1371/journal.pone.0322929 (PMC12063812; doi:10.1371/journal.pone.0322929)
Supplement: S16 excel table — (XLSX) [file pone.0322929.s016.xlsx]

## Sheet: Sheet1
Name of data extractors	date of data extraction	Confirmation of eligibility	reference	Reason of exclusion
Liu JS, Jia YX	2024-11-10	no	都芳涛,尚博,张劼,等. 经皮激光椎间盘减压术联合电磁场治疗椎间盘源性腰痛[J]. 河北医药,2010,32(1):69-71. DOI:10.3969/j.issn.1002-7386.2010.01.035	Reason 6
Liu JS, Jia YX	2024-05-17	no	Cheung KT, Hong H. Effect of heat therapy using sea salt combined with chinese herbs on chronic low-back pain due to lumbar disc herniation: a randomized, single-blinded, controlled feasibility study. Med. Acupunct. 2023;35: 29‐34. doi: 10.1089/acu.2022.0024	Reason 5
Liu JS, Jia YX	2024-11-10	no	王斌雄,喇杰廉. 电针与双氯灭痛治疗腰椎间盘突出症的疗效观察[J]. 中国临床康复,2004,8(17):3413-3415. DOI:10.3321/j.issn:1673-8225.2004.17.070	Reason 5
Liu JS, Jia YX	2024-05-17	no	Hou J, Yang R, Yang Y, Tang Y, Deng H, Chen Z, et al. The effectiveness and safety of utilizing mobile phone-based programs for rehabilitation after lumbar spinal surgery: multicenter, prospective randomized controlled trial. JMIR mHealth uHealth 2019;7: e10201. doi: 10.2196/10201.	Reason 4
Liu JS, Jia YX	2024-11-10	no	袁宏,徐江波,王浩,等. 显微内窥镜下椎间盘切除术与传统开放术式治疗腰椎间盘突出症的疗效比较[J]. 中国脊柱脊髓杂志,2007,17(11):808-812. DOI:10.3969/j.issn.1004-406X.2007.11.003	Reason 4
Liu JS, Jia YX	2024-05-17	no	Ding Y, Li H, Yao P, Hong T, Zhao R, Zhao G. Clinical observation of CT-guided intra-articular conventional radiofrequency and pulsed radiofrequency in the treatment of chronic sacroiliac joint pain. J. Pain Res. 2018;11: 2359‐2366. doi: 10.2147/JPR.S179712	Reason 3
Liu JS, Jia YX	2024-05-17	no	Gong C, Dai S, Jin B, Xie Y. Comparison of Feng spinal mobilization with Maitland mobilization in management of chronic nonspecific low back pain: a cohort study. Medicine (Baltimore). 2023;102. doi: 10.1097/MD.0000000000032984	Reason 2
Liu JS, Jia YX	2024-05-17	no	Shan Y, Zhang J, Ma Y, Zhang Y. The effects of acupuncture combined with western medicine in the treatment of neck, shoulder, lumbar and leg pain. Am. J. Transl. Res. 2023;15: 4246–4254.	Reason 2
Liu JS, Jia YX	2024-05-17	no	Yu D, Yu Y, Peng Q, Luo J, He X. Clinical efficacy of breathing training combined with core stability training in chronic nonspecific low back pain. Pakistan J. Med. Sci. 2023;39: 1008‐1012. doi: 10.12669/pjms.39.4.6918	Reason 2
Liu JS, Jia YX	2024-11-10	no	安然, 王艳辉. 悬吊训练对慢性非特异性下背痛的临床疗效研究. 医药前沿. 2022;12(13): 90-93. Available from: https://d.wanfangdata.com.cn/periodical/Ch9QZXJpb2RpY2FsQ0hJTmV3UzIwMjUwMTA0MTcwMjI2EhpRS0JKQkQyMDIyMjAyMjA3MjMwMDAwOTc2OBoIZjRmcWlvM2w%3D	Reason 2
Liu JS, Jia YX	2024-11-10	no	肖蕾. 电针夹脊穴治疗腰椎后关节紊乱症286例疗效观察. 天津中医. 2001;18(1): 27-28. doi: 10.3969/j.issn.1672-1519.2001.01.020	Reason 2
Liu JS, Jia YX	2024-11-10	no	章玉国,苏波,马双,等. 椎间盘镜微创手术与传统开放手术治疗腰椎间盘出症的临床疗效分析[J]. 医药前沿,2011,1(23):131-132. DOI:10.3969/j.issn.2095-1752.2011.23.085	Reason 2
Liu JS, Jia YX	2024-11-10	no	徐冬. 腰椎间盘突出引起急性坐骨神经痛的康复治疗分析[J]. 按摩与康复医学,2014(1):101-102. https://d.wanfangdata.com.cn/periodical/Ch9QZXJpb2RpY2FsQ0hJTmV3UzIwMjUwMTA0MTcwMjI2Eg5hbXlkeTIwMTQwMTA1ORoIbmY1eThoOHk	Reason 2
Liu JS, Jia YX	2024-11-10	no	赵显,宋涛,孙新宏. 椎间孔镜技术与椎板间开窗治疗双节段腰椎间盘突出症的疗效观察[J]. 临床骨科杂志,2015,18(6):662-666. DOI:10.3969/j.issn.1008-0287.2015.06.008	Reason 2
Liu JS, Jia YX	2024-11-10	no	都芳涛,尚博,张劼,等. 激光椎间盘减压术对盘源性腰痛患者血清中6-keto-PGE1α水平的影响[J]. 实用骨科杂志,2011,17(8):695-697,715. DOI:10.3969/j.issn.1008-5572.2011.08.007	Reason 2
Liu JS, Jia YX	2024-11-10	no	宋雪,李辉,杨大伟. 揿针联合常规西药治疗坐骨神经痛的效果分析[J]. 中国社区医师,2024,40(25):67-69. DOI:10.3969/j.issn.1007-614x.2024.25.023	Reason 2
Liu JS, Jia YX	2024-11-10	no	郝国兵,朱泽兴,冯晓玲,等. ULBD与PE-ULBD治疗老年退行性腰椎管狭窄症的疗效比较[J]. 中国医师杂志,2022,24(10):1571-1574. DOI:10.3760/cma.j.cn431274-20211202-01257.	Reason 2
Liu JS, Jia YX	2024-11-10	no	宋晓磊,吴明莉. 穴位针刺疗法联合腰背肌锻炼在慢性非特异性下腰痛患者中的应用[J]. 河南医学研究,2022,31(5):892-895. DOI:10.3969/j.issn.1004-437X.2022.05.034	Reason 2
Liu JS, Jia YX	2024-05-17	no	Yuan WA, Huang SR, Guo K, Sun WQ, Xi XB, Zhang MC, et al. Integrative TCM conservative therapy for low back pain due to lumbar disc herniation: a randomized controlled clinical trial. Evidence-based Complement. Altern. Med. 2013;2013: CC-, 1‐8, doi: 10.1155/2013/309831	Reason 1
Liu JS, Jia YX	2024-05-17	no	Chen X. Comparative study on acupuncture needling methods for sciatica: routine needling vs. Point-to-point penetration and deep puncture. Am. J. Acupunct. 1998;26: 37‐41	Reason 1
Liu JS, Jia YX	2024-05-17	yes	Bahrami Taghanaki H, Liu Y, Azizi H, Khorsand A, Esmaily H, Bahrami A, et al. A randomized, controlled trial of acupuncture for chronic low-back pain. Altern Ther Health Med. 2014;20: 13 19. Available from: https://www.cochranelibrary.com/central/doi/10.1002/central/CN-00994923/full	NA
Liu JS, Jia YX	2024-05-17	yes	Chen R, Chen M, Su T, Zhou M, Sun J, Xiong J, et al. A 3-Arm, randomized, controlled trial of heat-sensitive moxibustion therapy to determine superior effect among patients with lumbar disc herniation. Evid Based Complement Alternat Med. 2014;2014: 154941. doi: 10.1155/2014/154941	NA
Liu JS, Jia YX	2024-05-17	yes	Chen H, Mu G, Fu H, Yue L, Sun H. Comparison of different treatment regimens of extracorporeal shockwave therapy in chronic low-back pain: a randomized controlled trial. Pain Physician. 2022;25: E1211‐E1218. Available from: https://www.iasp-pain.org/comparison-of-different-treatment-regimens-of-extracorporeal-shockwave-therapy-in-chronic-low-back-pain-a-randomized-controlled-trial	NA
Liu JS, Jia YX	2024-05-17	yes	Cheng Y, Yu Y, Wang Y, Fan A, Yang H, Wang H, et al. Effects of lumbar-pelvic training combined with electroacupuncture on chronic nonspecific low back pain. Medicine (Baltimore). 2023;102: e34407. doi: 10.1097/MD.0000000000034407	NA
Liu JS, Jia YX	2024-05-17	yes	Feng Y, Gao Y, Yang W, Feng T. Reduction in nerve root compression by the nucleus pulposus after Feng’s spinal manipulation. Neural Regen Res. 2013;8: 1139-1145. doi: 10.3969/j.issn.1673-5374.2013.12.009	NA
Liu JS, Jia YX	2024-05-17	yes	Gan W, Huang W, Gan Z, Liang Y, Xie F, Lu D, et al. The efficacy of acupuncture and acupoint massage in enhancing lumbar mobility and alleviating pain in individuals with lumbar disc herniation. Altern Ther Health Med. 2024. Available from: https://alternative-therapies.com/oa/index.html?fid=9664	NA
Liu JS, Jia YX	2024-05-17	yes	Guo X, Li L, Yan Z, Li Y, Peng Z, Yang Y, et al. Efficacy and safety of treating chronic nonspecific low back pain with radial extracorporeal shock wave therapy (rESWT), rESWT combined with celecoxib and eperisone (C + E) or C + E alone: a prospective, randomized trial. J Orthop Surg Res. 2021;16: 705. doi: 10.1186/s13018-021-02848-x	NA
Liu JS, Jia YX	2024-05-17	yes	Hao F. Analysis of the effect of traction combined with paraffinotherapy on lumbar function in patients with lumbar disc herniation. Am J Transl Res. 2021;13: 6759‐6765. Available from: https://www.ncbi.nlm.nih.gov/pmc/articles/PMC8290693	NA
Liu JS, Jia YX	2024-05-17	yes	He JY, Tu XY, Yin ZF, Mu H, Luo MJ, Chen XY, et al. Short-term effects of cupping and scraping therapy for chronic nonspecific low-back pain: a prospective, multicenter randomized trial. J Integr Med. 2024;22: 39‐45. doi: 10.1016/j.joim.2024.01.004	NA
Liu JS, Jia YX	2024-05-17	yes	Hsieh RL, Lee WC. Short-term therapeutic effects of 890-nanometer light therapy for chronic low back pain: a double-blind randomized placebo-controlled study. Lasers Med Sci. 2014;29: 671-679. doi: 10.1007/s10103-013-1378-2	NA
Liu JS, Jia YX	2024-05-17	yes	Hsieh RL, Lee WC. One-shot percutaneous electrical nerve stimulation vs. transcutaneous electrical nerve stimulation for low back pain: comparison of therapeutic effects. Am J Phys Med Rehabil. 2002;81: 838-843. doi: 10.1097/00002060-200211000-00006	NA
Liu JS, Jia YX	2024-05-17	yes	Hu XW, Deng CY, Qiu FF, Tang LM, Yu XJ, Geng LL, et al. Efficacy observation on long snake moxibustion for lumbar disc herniation with cold-dampness syndrome. World J Acupunct - Moxibustion. 2019;29: 97‐102. doi: 10.1016/j.wjam.2019.06.004	NA
Liu JS, Jia YX	2024-05-17	yes	Hu X, Dong S, Zhang B, Wang X, Yin Y, Liu C, et al. Efficacy of silver needle therapy for the treatment of chronic nonspecific low back pain: a prospective, single-center, randomized, parallel-controlled clinical trial. Trials. 2021;22: 75. doi: 10.1186/s13063-021-05040-y	NA
Liu JS, Jia YX	2024-05-17	yes	Kong LJ, Fang M, Zhan HS, Yuan WA, Tao JM, Qi GW, et al. Chinese massage combined with herbal ointment for athletes with nonspecific low back pain: a randomized controlled trial. Evid Based Complement Alternat Med. 2012;2012: 695726. doi: 10.1155/2012/695726	NA
Liu JS, Jia YX	2024-05-17	yes	Li YJ, Zhou Y. Electroacupuncture of different wave patterns for acute attack of lumbar disc herniation. World J Acupunct Moxibustion. 2021;31: 207 211. doi: 10.1016/j.wjam.2021.05.009	NA
Liu JS, Jia YX	2024-05-17	yes	Li S, Yan Z, Huang W. Effects of huolong moxibustion on discogenic low back pain. Int J Clin Exp Med. 2019;12: 8936 8942. Available from: https://www.cochranelibrary.com/central/doi/10.1002/central/CN-02003092/full	NA
Liu JS, Jia YX	2024-05-17	yes	Li J. Observation on the therapeutic efficacy of Tuina plus “three-bridge” exercise for non-specific low back pain. J Acupunct Tuina Sci. 2022;20: 363-369. doi: 10.1007/s11726-022-1332-6	NA
Liu JS, Jia YX	2024-05-17	yes	Li T, Wang S, Cheng K, Sun L, Jin D, Zhang S, et al. Comparing the efficacy of two different temperature stimulation in warm acupuncture on acute low back pain: a randomized controlled trial. Integr Med Res. 2022;11: 100748. doi: 10.1016/j.imr.2021.100748	NA
Liu JS, Jia YX	2024-05-17	yes	Li C, Qi X, Wang F, Wang J. Clinical efficacy of acupuncture with canggui tanxue technique on huantiao point for treating sciatica caused by lumbar disc herniation. Altern Ther Health Med. 2023;29: 376 381. Availablefrom:https://alternative therapies.com/oa/index.html?fid=8101	NA
Liu JS, Jia YX	2024-05-17	yes	Lin ML, Wu HC, Hsieh YH, Su CT, Shih YS, Lin CW, et al. Evaluation of the effect of laser acupuncture and cupping with Ryodoraku and visual analog scale on low back pain. Evidence based Complement Altern Med. 2012;2012: 521612. doi: 10.1155/2012/521612	NA
Liu JS, Jia YX	2024-05-17	yes	Liu H, Li YP, Hou MJ, Huang WJ, Chen XL, Gao Z, et al. Effect of trigger point acupuncture on pain and functional activity in patients with chronic non-specific low back pain: a randomised controlled trial. Acupunct. Med. 2023;41: 130-141, doi: 10.1177/09645284221107685.	NA
Liu JS, Jia YX	2024-05-17	yes	Lu B, Zhao C, Sun W, Ju F, Xue B, Sun X, et al. Effects of kinesio taping combined with deep muscle stimulation on nonspecific low back pain in soldiers. Anhui Med. Pharm. J. 2021;25: 1981-1984. doi: 10.3969/j.issn.1009-6469.2021.10.017	NA
Liu JS, Jia YX	2024-05-17	yes	Luo Y, Yang M, Liu T, Zhong X, Tang W, Guo M, et al. Effect of hand-ear acupuncture on chronic low-back pain: a randomized controlled trial. J Tradit Chinese Med. 2019;39: 587 594. Available from: https://www.cochranelibrary.com/central/doi/10.1002/central/CN-02162127/full	NA
Liu JS, Jia YX	2024-05-17	yes	Ma KL, Zhao P, Cao CF, Luan FJ, Liao J, Wang QB, et al. Fu’s subcutaneous needling versus massage for chronic non-specific low-back pain: a randomized controlled clinical trial. Ann Palliat Med. 2021;10: 11785‐11797. doi: 10.21037/apm-21-2986	NA
Liu JS, Jia YX	2024-05-17	yes	Peng MS, Wang R, Wang YZ, Chen CC, Wang J, Liu XC, et al. Efficacy of therapeutic aquatic exercise vs physical therapy modalities for patients with chronic low back pain: a randomized clinical trial. JAMA Netw open. 2022;5: e2142069. doi: 10.1001/jamanetworkopen.2021.42069	NA
Liu JS, Jia YX	2024-05-17	yes	Suen LKP, Wong EMC. Longitudinal changes in the disability level of the elders with low back pain after auriculo therapy. Complement Ther Med. 2008;16: 28 35. doi: 10.1016/j.ctim.2007.09.002	NA
Liu JS, Jia YX	2024-05-17	yes	Suen LKP, Wong TKS, Chung JWY, Yip VYB. Auriculotherapy on low back pain in the elderly. Complement Ther Clin Pract. 2007;13: 63 69. doi: 10.1016/j.ctcp.2006.10.005	NA
Liu JS, Jia YX	2024-05-17	yes	Tang S, Qian X, Zhang Y, Liu Y. Treating low back pain resulted from lumbar degenerative instability using Chinese Tuina combined with core stability exercises: a randomized controlled trial. Complement Ther Med. 2016;25: 45‐50. doi: 10.1016/j.ctim.2016.01.001	NA
Liu JS, Jia YX	2024-05-17	yes	Vong SK, Cheing GL, Chan F, So EM, Chan CC. Motivational enhancement therapy in addition to physical therapy improves motivational factors and treatment outcomes in people with low back pain: a randomized controlled trial. Arch Phys Med Rehabil. 2011;92: 176 183. doi: 10.1016/j.apmr.2010.10.016	NA
Liu JS, Jia YX	2024-05-17	yes	Wang L, Fan W, Yu C, Lang M, Sun G. Clinical effects of electrical stimulation therapy on lumbar disc herniation-induced sciatica and its influence on peripheral ROS level. J Musculoskelet Neuronal Interact. 2018;18: 393 398. Available from: https://www.cochranelibrary.com/central/doi/10.1002/central/CN-01645407/full	NA
Liu JS, Jia YX	2024-05-17	yes	Wang H, Fan Z, Liu X, Zheng J, Zhang S, Zhang S, et al. Effect of progressive postural control exercise versus core stability exercise in young adults with chronic low back pain: a randomized controlled trial. Pain Ther. 2023;12: 293‐308. doi: 10.1007/s40122-022-00458-x	NA
Liu JS, Jia YX	2024-05-17	yes	Wu W, Muheremu A, Chen C, Liu W, Sun L. Effectiveness of Tai Chi practice for non-specific chronic low back pain on retired athletes: a randomized controlled study. J Musculoskelet Pain. 2013;21: 37 45. doi: 10.3109/10582452.2013.763394	NA
Liu JS, Jia YX	2024-05-17	yes	Xu J, Lin R, Wu Y, Wang Y, Liu J, Zhang Y, et al. Effect of stimulating acupoint Guanyuan (CV 4) on lower back pain by burning moxa heat for different time lengths: a randomized controlled clinical trial. J Tradit chinese Med. 2015;35: 36 40. doi: 10.1016/s0254-6272(15)30006-6	NA
Liu JS, Jia YX	2024-05-17	yes	Yang D, Huang H, Xu DD, Zhao Y. Effects of baduanjin exercise on patients with chronic nonspecific low back pain and surface electromyography signs of erector spinal muscle: a randomized controlled trial. Medicine (Baltimore). 2023;102: e35590. doi: 10.1097/MD.0000000000035590	NA
Liu JS, Jia YX	2024-05-17	yes	Yang HH, Chung YC, Szeto PP, Yeh ML, Lin JG. Laser acupuncture combined with auricular acupressure improves low-back pain and quality of life in nurses: a randomized controlled trial. J Integr Med. 2023;21: 26‐33. doi: 10.1016/j.joim.2022.10.004	NA
Liu JS, Jia YX	2024-05-17	yes	Yao C, Li Z, Zhang S, Wu Z, Zhu Q, Fang L. Effects of wuqinxi in the patients with chronic low back pain: a randomized controlled trial. Evid Based Complement Alternat Med. 2020;2020: 1428246. doi: 10.1155/2020/1428246	NA
Liu JS, Jia YX	2024-05-17	yes	Ye C, Ren J, Zhang J, Wang C, Liu Z, Li F, et al. Comparison of lumbar spine stabilization exercise versus general exercise in young male patients with lumbar disc herniation after 1 year of follow up. Int J Clin Exp Med. 2015;8: 9869 9875. Availablefrom: https://www.cochranelibrary.com/central/doi/10.1002/central/CN-01091525/full	NA
Liu JS, Jia YX	2024-05-17	yes	Yeh BY, Liu GH, Lee TY, Wong AM, Chang HH, Chen YS. Efficacy of electronic acupuncture shoes for chronic low back pain: double-blinded randomized controlled trial. J Med Internet Res. 2020;22: e22324. doi: 10.2196/22324	NA
Liu JS, Jia YX	2024-05-17	yes	Yip YB, Tse SHM. The effectiveness of relaxation acupoint stimulation and acupressure with aromatic lavender essential oil for non-specific low back pain in Hong Kong: a randomised controlled trial. Complement Ther Med. 2004;12: 28 37. doi: 10.1016/j.ctim.2003.12.003	NA
Liu JS, Jia YX	2024-05-17	yes	Zhang Y, Wan L, Wang X. The effect of health education in patients with chronic low back pain. J Int Med Res. 2014;42: 815‐820. doi: 10.1177/0300060514527059	NA
Liu JS, Jia YX	2024-05-17	yes	Zhang Y, Tang S, Chen G, Liu Y. Chinese massage combined with core stability exercises for nonspecific low back pain: a randomized controlled trial. Complement Ther Med. 2015;23: 1‐6. doi: 10.1016/j.ctim.2014.12.005	NA
Liu JS, Jia YX	2024-05-17	yes	Zheng F, Liu S, Zhang S, Yu Q, Lo WLA, Li T, et al. Does m-health-based exercise (guidance plus education) improve efficacy in patients with chronic low-back pain? a preliminary report on the intervention’s significance. Trials. 2022;23: 190. doi: 10.1186/s13063-022-06116-z	NA
Liu JS, Jia YX	2024-05-17	yes	Zheng F, Liu S, Yin Q, Zheng Y, Yang J, Huang H, et al. Long-term impact of self-compassion training with core stability exercise on patients with nonspecific chronic low back pain: a randomized controlled trial. J Psychosom Res. 2024;181. doi: 10.1016/j.jpsychores.2024.111678	NA
Liu JS, Jia YX	2024-05-17	yes	Zhou X, Kong L, Ren J, Song P, Wu Z, He T, et al. Effect of traditional Chinese exercise combined with massage on pain and disability in patients with lumbar disc herniation: a multi-center, randomized, controlled, assessor-blinded clinical trial. Front Neurol. 2022;13: 952346. doi: 10.3389/fneur.2022.952346	NA
Liu JS, Jia YX	2024-05-17	yes	Zou L, Zhang Y, Liu Y, Tian X, Xiao T, Liu X, et al. The Effects of Tai Chi Chuan versus core stability training on lower-limb neuromuscular function in aging individuals with non-specific chronic lower back pain. Medicina (Kaunas). 2019;55. doi: 10.3390/medicina55030060	NA
Liu JS, Jia YX	2024-05-17	yes	Zuo C, Zheng Z, Ma X, Wei F, Wang Y, Yin Y, et al. Efficacy of core muscle exercise combined with interferential therapy in alleviating chronic low back pain in high-performance fighter pilots: a randomized controlled trial. BMC Public Health. 2024;24: 700. doi: 10.1186/s12889-024-18177-7	NA
Liu JS, Jia YX	2024-11-10	yes	Shi J, Ye Q, Huang Y, Dai Q, Hu J, Yu W, et al. Effects of core muscle training combined with comprehensive nursing on postoperative functional recovery and quality of life in patients with lumbar disc herniation. Int J Nurs 2024;43: 139-144. doi: 10.3760/cma.j.cn221370-20230207-00034	NA
Liu JS, Jia YX	2024-11-10	yes	Qiao S, Wei S, Chen Z, Hou C, Li H. Clinical effect of extracorporeal shock wave therapy in the treatment of chronic non-specific low back pain. Chinese J. Microcirc. 2023;33: 56-59,63. Available from: https://med.wanfangdata.com.cn/Paper/Detail?id=PeriodicalPaper_wxhxzz202304009&dbid=WF_QK	NA
Liu JS, Jia YX	2024-11-10	yes	Ju, H. Effectiveness of unilateral nail rod system internal fixation combined with intervertebral cage implant fusion in the treatment of unilateral adjacent two-segment lumbar disc herniation. Heilongjiang Med. J. 2023;47: 287 289,293. doi: 10.3969/j.issn.1004-5775.2023.03.008	NA
Liu JS, Jia YX	2024-11-10	yes	Huo M, Wang W, Yang C, Gong Z, Zhan S, Tan W. Dynamic changes of central metabolites in chronic low back pain after intervening with Tuina monitored by proton magnetic resonance spectroscopy. Chinese J. Med. Imaging 2022;30: 305-311. doi: 10.3969/j.issn.1005-5185.2022.04.001	NA
Liu JS, Jia YX	2024-11-10	yes	Wang H, Dong B, Wang G, Ma X, Ma S, Zeng M, et al. A multi-centre randomized controlled study of intensive silver acupuncture in treatment of nonspecific low back pain. J. Pract. Tradit. Chinese Intern. Med. 2022;36: 35-37. doi: 10.13729/j.issn.1671-7813.Z20210669	NA
Liu JS, Jia YX	2024-11-10	yes	Lu B, Zhao C, Sun W, Ju F, Xue B, Sun X, et al. Effects of kinesio taping combined with deep muscle stimulation on nonspecific low back pain in soldiers. Anhui Med. Pharm. J. 2021;25: 1981-1984. doi: 10.3969/j.issn.1009-6469.2021.10.017	NA
Liu JS, Jia YX	2024-11-10	yes	Wang H, Gao C, Gu S, Yu J, Zhu L, Zhang W, et al. The clinical research by tendons knife of treatment to low-back pain of degenerative lumbar spinal stenosis. Chinese J. Med. 2017;52: 38-42. doi: 10.3969/j.issn.1008-1070.2017.10.011	NA
Liu JS, Jia YX	2024-11-10	yes	Zhu Y, Li N, Jin H. Observation on the effects of 2-week YiJinjing Gong practice and pelvic traction in the treatment of acute low back pain in patients with lumbar intervertebral disc herniation. Chin J Sport. Med. 2010;29: 288 290. Available from: https://med.wanfangdata.com.cn/Paper/Detail?id=PeriodicalPaper_zgydyxzz201003009&dbid=WF_QK	NA
Liu JS, Jia YX	2024-11-10	yes	Bi S, Zheng W, Lin J, Wu S. Observation on immediate effects of auricular acupuncture combined with lumbar Jiaji points on acute discogenic low back pain. World Chinese Med. 2017;12: 3078-3081. doi: 10.3969/j.issn.1673-7202.2017.12.055	NA
Liu JS, Jia YX	2024-11-10	yes	Liu F, Geng Y, Duan F, Guo X, Ling L, Wang Y. Clinical observation of the analgesia effect of bioelectricity resonance on patients with nonspecific low back pain. China Med. Her. 2011;8: 84 85,87. doi: 10.3969/j.issn.1673-7210.2011.33.034	NA
Liu JS, Jia YX	2024-11-10	yes	Xiao C, Shen Y, Bai Z. Research of caiqiao therapy on non-specific low back pain of university students. J. Mil. Phys. Educ. Sport. 2017;36: 88-91. doi: 10.3969/j.issn.1671-1300.2017.02.030	NA
Liu JS, Jia YX	2024-11-10	yes	Wang S, Yin X, Chen M, Yan A, Wei X, Zhao G, et al. Clinical study on the treatment of chronic nonspecific low back pain by lumbar oblique wrench manipulation combined with suspension exercise. China J. Tradit. Chinese Med. Pharm. 2018;33: 3186 3188. Available from: https://med.wanfangdata.com.cn/Paper/Detail?id=PeriodicalPaper_zgyyxb201807131	NA
