# Supplementary material for: The effectiveness of non-pharmacological interventions for low back pain in China: A systematic review and network meta-analysis
Source: PLoS One. 2025 May 9;20(5):e0322929. doi: 10.1371/journal.pone.0322929 (PMC12063812; doi:10.1371/journal.pone.0322929)
Supplement: S17 excel table — (XLSX) [file pone.0322929.s017.xlsx]

## Sheet: Sheet1
Basic information													Domain 1. Randomization process										Domain 2. Deviations from intended interventions																		Domain 3. Mising outcome data
Time	Unique ID	Assessor	Study ID	Reference	Experimental	Comparator	Outcome	Results	Aim	Effect of adhering to intervention?	Weight	Sources	1.1	1.2	Note for 1.1&1.2	1.3	Note for 1.3	1.0 Algorithm result	1.0 Assessor's Judgement	1.0 General note	1.0 Optional Question	1.0 Note for optional question	2.1	2.2	Note for 2.1&2.2	2.3	Note for 2.3	2.4	Note for 2.4	2.5	Note for 2.5	2.6	Note for 2.6	2.7	Note for 2.7	2.0 Algorithm result	2.0 Assessor's Judgement	2.0 General Notes	2.0 Optional Question	2.0 Note for optional question	3.1	Note for 3.1	3.2	Note for 3.2	3.3	Note for 3.3&3.4	3.4	Note for 3.4 (not use)	3.0 Algorithm result
2024/07/07 20.43	2024070701	wk	1	Gan2024	intervention	control	VAS/JOA/efficacy	categorical number	adhering to intervention (the 'per-protocol' effect)	non-adherence to their assigned intervention by trial participants		Journal article(s)	N	NI		N		Some concerns	Some concerns		Away from null		NI	NI		NA		NA		N		NA		PY		Low	Low		Towards null		Y		NA		NA		NA		Low
2024/07/07 20.09	2024070702	wk	2	He2024	intervention	control	VAS/JOA	categorical number	adhering to intervention (the 'per-protocol' effect)	non-adherence to their assigned intervention by trial participants		Journal article(s)	Y	Y		N		Low	Low		Towards null		PN	PY		NA		NA		PY		PN				High	High		Favours experimental		PN		PN		NI		NI		High
2024/07/07 20.30	2024070703	wk	3	Zheng2024	intervention	control	NRS/RMDQ	categorical number	assignment to intervention (the 'intention-to-treat' effect)	NA		Journal article(s)	Y	Y		NI		Low	Low		Towards null		N	Y		PY		PN		NA		Y		NA		Some concerns	Some concerns		Away from null		N		Y		NA		NA		Low
2024/07/07 20.42	2024070704	wk	4	Zuo2024	intervention	intervention	VAS/ODI	categorical number	adhering to intervention (the 'per-protocol' effect)	non-adherence to their assigned intervention by trial participants		Journal article(s)	Y	Y		N		Low	Low		Towards null		PY	PY		NA		NA		PY		PN				High	High		Favours experimental		PN		PN		NI		NI		High
2024/07/07 21.15	2024070705	wk	5	Cheng2023	intervention	control	VAS/ODI	categorical data	adhering to intervention (the 'per-protocol' effect)	non-adherence to their assigned intervention by trial participants		Journal article(s)	NI	NI		N		Some concerns	Some concerns		Away from null		NI	NI		NA		NA		PY		PN				High	High		Favours experimental		PY		NA		NA		NA		Low
2024/07/07 21.26	2024070706	wk	6	Li2023	intervention	control	VAS/JOA	categorical number	adhering to intervention (the 'per-protocol' effect)	non-adherence to their assigned intervention by trial participants			Y	NI		N		Some concerns	Some concerns		Away from null		PN	PY		NA		NA		N		NA				Low	Low		Towards null		Y		NA		NA		NA		Low
2024/07/07 22.19	2024070707	wk	7	Liu2023	intervention	control	VAS/ODI	categorical number	adhering to intervention (the 'per-protocol' effect)	non-adherence to their assigned intervention by trial participants	1	Journal article(s)	Y	Y		N		Low	Low		Towards null		PN	PN		NA		NA		N		NA				Low	Low		Towards null		Y		NA		NA		NA		Low
2024/07/07 22.27	2024070708	wk	8	Wang2023	intervnetion	control	VAS/ODI	categorical number	adhering to intervention (the 'per-protocol' effect)	non-adherence to their assigned intervention by trial participants		Journal article(s)	PY	NI		N		Some concerns	Some concerns		Away from null		N	N		NA		NA		N		NA				Low	Low		Towards null		Y		NA		NA		NA		Low
2024/07/07 22.41	2024070709	wk	9	Yang(2)2023	intervention	control	NPRS/ODI	categorical number	adhering to intervention (the 'per-protocol' effect)	non-adherence to their assigned intervention by trial participants		Journal article(s)	Y	PY		N		Low	Low		Towards null		PY	PY		NA		NA		PY		N				High	High		Favours experimental		PN		PN		NI		NI		High
2024/07/08 10.18	2024070710	wk	10	Yang2023	intervention	control	VAS/RMDQ	categorical number	adhering to intervention (the 'per-protocol' effect)	non-adherence to their assigned intervention by trial participants	1	Journal article(s)	Y	Y		N		Low	Low		Towards null		PN	PY		NA		NA		N		NA				Low	Low		Towards null		Y		NA		NA		NA		Low
2024/07/08 10.27	2024070711	wk	11	Li2022	intervention	control	VAS/ODI	categorical number	adhering to intervention (the 'per-protocol' effect)	non-adherence to their assigned intervention by trial participants		Journal article(s)	Y	PY		N		Low	Low		Towards null		PY	PY		NA		NA		N		NA				Low	Low		Towards null		Y		NA		NA		NA		Low
2024/07/08 10.36	2024070712	wk	12	Li(2)2023	intervention	control	VAS/mODI	categorical number	adhering to intervention (the 'per-protocol' effect)	non-adherence to their assigned intervention by trial participants		Journal article(s)	Y	Y		N		Low	Low		Towards null		N	PY		NA		NA		PY		N				High	High		Favours experimental		PY		NA		NA		NA		Low
2024/07/08 10.53	2024070713	wk	13	Peng2022	intervention	control	NRS/RMDQ	categorical number	assignment to intervention (the 'intention-to-treat' effect)	NA		Journal article(s)	Y	Y		N		Low	Low		Towards null		PY	PY		PY		PN		NA		Y		NA		Some concerns	Some concerns		Away from null		PN		Y		NA		NA		Low
2024/07/08 15.35	2024070714	wk	14	Chen	intervention	control	VAS/ODI	categorical number	adhering to intervention (the 'per-protocol' effect)	non-adherence to their assigned intervention by trial participants		Journal article(s)	Y	Y		N		Low	Low		Towards null		PY	PY		NA		NA		N		NA				Low	Low		Towards null		PY		NA		NA		NA		Low
2024/07/08 15.47	2024070715	wk	15	Zheng2022	intervention	control	NRS/RMDQ	categorical number	adhering to intervention (the 'per-protocol' effect)	non-adherence to their assigned intervention by trial participants		Journal article(s)	Y	Y		N		Low	Low				PY	PY		NA		NA		PY		PN				High	High		Favours comparator		PY		NA		NA		NA		Low
2024/07/08 16.20	2024070716	wk	16	Zhou2022	intervention	control	VAS/ODI	categorical number	adhering to intervention (the 'per-protocol' effect)	non-adherence to their assigned intervention by trial participants		Journal article(s)	Y	Y		N		Low	Low		Towards null		PY	PY		NA		NA		PY		PN				High	High				PN		PN		PY		NI		High
2024/07/08 19.29	2024070717	wk	17	Guo2021	intervention	intervention	NRS	categorical number	assignment to intervention (the 'intention-to-treat' effect)	NA		Journal article(s)	Y	Y		PY		Some concerns	Some concerns		Away from null		Y	Y		PY		PN		NA		Y		NA		Some concerns	Some concerns		Away from null		PN		PY		NA		NA		Low
2024/07/08 19.37	2024070718	wk	18	Hao2021	intervention	control	VAS/mJOA	categorical number	adhering to intervention (the 'per-protocol' effect)	non-adherence to their assigned intervention by trial participants		Journal article(s)	PY	NI		PN		Some concerns	Some concerns		Away from null		NI	NI		NA		NA		N		NA				Low	Low		Towards null		Y		NA		NA		NA		Low
2024/07/08 19.45	2024070719	wk	19	Hu2021	intervention	control	NRS/ODI	categorical number	assignment to intervention (the 'intention-to-treat' effect)	NA		Journal article(s)	Y	NI		N		Some concerns	Some concerns		Away from null		PY	PY		PY		PN		NA		Y		NA		Some concerns	Some concerns		Away from null		PN		PY		NA		NA		Low
2024/07/08 20.01	2024070720	wk	20	Li2021	intervention	intervention	VAS/JOA	numerical number	adhering to intervention (the 'per-protocol' effect)	non-adherence to their assigned intervention by trial participants		Journal article(s)	Y	PY		N		Low	Low		Towards null		NI	NI		NA		NA		N		NA				Low	Low		Towards null		Y		NA		NA		NA		Low
2024/07/08 20.11	2024070721	wk	21	Lu2021	intervention	control	VAS/ODI	categorical number	adhering to intervention (the 'per-protocol' effect)	non-adherence to their assigned intervention by trial participants		Journal article(s)	PY	NI		N		Some concerns	Some concerns		Away from null		NI	NI		NA		NA		N		NA				Low	Low		Towards null		Y		NA		NA		NA		Low
2024/07/09 08.33	2024070722	wk	22	Ma2021	intervention	control	VAS/ODI	categorical number	adhering to intervention (the 'per-protocol' effect)	non-adherence to their assigned intervention by trial participants		Journal article(s)	Y	PY		N		Low	Low		Towards null		PY	PY		NA		NA		PN		NA				Low	Low		Towards null		PY		NA		NA		NA		Low
2024/07/09 08.42	2024070723	wk	23	Yao2020	intervention	control	VAS	categorical number	adhering to intervention (the 'per-protocol' effect)	non-adherence to their assigned intervention by trial participants		Journal article(s)	Y	Y		N		Low	Low		Towards null		PY	PY		NA		NA		PY		PN				High	High		Favours experimental		PN		PN		NI		NI		High
2024/07/09 08.50	2024070724	wk	24	Yeh2020	intervention	control	VAS/RMDS	categorical number	assignment to intervention (the 'intention-to-treat' effect)	NA		Journal article(s)	Y	Y		PY		Some concerns	Some concerns		Away from null		PN	PY		PY		PN		NA		Y		NA		Some concerns	Some concerns		Away from null		PY		NA		NA		NA		Low
2024/07/09 20.19	2024070725	wk	25	Hu2019	intervention	control	ODI	categorical number	adhering to intervention (the 'per-protocol' effect)	non-adherence to their assigned intervention by trial participants		Journal article(s)	Y	PY		N		Low	Low		Towards null		NI	NI		NA		NA		PN		NA				Low	Low		Towards null		PY		NA		NA		NA		Low
2024/07/09 20.29	2024070726	wk	26	Li2019	intervention	control	VAS/ODI	numberical number	adhering to intervention (the 'per-protocol' effect)	non-adherence to their assigned intervention by trial participants		Journal article(s)	PY	NI		N		Some concerns	Some concerns		Away from null		NI	NI		NA		NA		PN		NA				Low	Low		Towards null		Y		NA		NA		NA		Low
2024/07/09 20.37	2024070727	wk	27	Luo2019	intervention	control	VAS/RMDQ	numerical number	adhering to intervention (the 'per-protocol' effect)	non-adherence to their assigned intervention by trial participants		Journal article(s)	Y	Y		N		Low	Low		Towards null		NI	NI		NA		NA		N		NA				Low	Low		Towards null		Y		NA		NA		NA		Low
2024/07/09 20.49	2024070728	wk	28	Zou2019	Intervention	Control	VAS	numerical number	adhering to intervention (the 'per-protocol' effect)	non-adherence to their assigned intervention by trial participants		Journal article(s)	Y	Y		N		Low	Low		Towards null		NI	NI		NA		NA		N		NA				Low	Low		Towards null		Y		NA		NA		NA		Low
2024/07/09 20.55	2024070729	wk	29	Wang2018	intervention	control	VAS	categorical number	adhering to intervention (the 'per-protocol' effect)	non-adherence to their assigned intervention by trial participants		Journal article(s)	Y	PY		N		Low	Low		Towards null		NI	NI		NA		NA		N		NA				Low	Low				Y		NA		NA		NA		Low
2024/07/09 21.04	2024070730	wk	30	Tang2016	intervention	control	VA/JOA	categorical number	adhering to intervention (the 'per-protocol' effect)	non-adherence to their assigned intervention by trial participants		Journal article(s)	Y	PY		N		Low	Low		Towards null		PY	PY		NA		NA		PY		PN				High	High		Favours experimental		PN		PN		PY		NI		High
2024/07/09 21.47	2024070731	wk	31	Xu2015	intervention	control	VAS/RMDQ	categorical number	adhering to intervention (the 'per-protocol' effect)	non-adherence to their assigned intervention by trial participants		Journal article(s)	Y	PY		N		Low	Low		Towards null		PN	PN		NA		NA		PY		PN				High	High		Favours experimental		PN		PN		NI		NI		High
2024/07/09 21.54	2024070732	wk	32	Ye2015	intervention	control	VAS/ODI	categorical number	adhering to intervention (the 'per-protocol' effect)	non-adherence to their assigned intervention by trial participants		Journal article(s)	PY	PY		N		Low	Low		Towards null		NI	NI		NA		NA		N		NA				Low	Low		Towards null		Y		NA		NA		NA		Low
2024/07/09 22.03	2024070733	wk	33	Zhang2015	intervention	control	VAS/ODI	categorical number	adhering to intervention (the 'per-protocol' effect)	non-adherence to their assigned intervention by trial participants		Journal article(s)	Y	PY		N		Low	Low		Towards null		PY	PY		NA		NA		PY		PN				High	High		Favours experimental		N		PN		NI		NI		High
2024/07/09 23.02	2024070734	wk	34	Bahrami-Taghanaki2014	intervention	control	VAS	categorical number	adhering to intervention (the 'per-protocol' effect)	non-adherence to their assigned intervention by trial participants		Journal article(s)	Y	Y		N		Low	Low		Towards null		N	Y		NA		NA		N		NA				Low	Low		Towards null		Y		NA		NA		NA		Low
2024/07/10 10.10	2024070735	wk	35	Chen2014	intervention	intervention	mJOA	categorical number	assignment to intervention (the 'intention-to-treat' effect)	NA		Journal article(s)	Y	Y		N		Low	Low		Towards null		PN	PY		PY		N		NA		Y		NA		Some concerns	Some concerns		Away from null		N		Y		NA		NA		Low
2024/07/10 10.21	2024070736	wk	36	Hsieh2014	intervention	control	VAS/ODQ	categorical number	adhering to intervention (the 'per-protocol' effect)	non-adherence to their assigned intervention by trial participants		Journal article(s)	Y	PY		N		Low	Low		Towards null		N	Y		NA		NA		PY		N				High	High		Favours experimental		PN		PN		PY		NI		High
2024/07/10 10.34	2024070737	wk	37	Zhang2014	intervention	control	VAS/ODI	categorical number	adhering to intervention (the 'per-protocol' effect)	non-adherence to their assigned intervention by trial participants		Journal article(s)	Y	Y		N		Low	Low				NI	PY		NA		NA		PY		PN				High	High		Favours experimental		PN		PN		PN		NA		Low
2024/07/10 15.51	2024070738	wk	38	Feng2013	intervention	control	VAS/JOA	categorical number	adhering to intervention (the 'per-protocol' effect)	non-adherence to their assigned intervention by trial participants		Journal article(s)	NI	NI		N		Some concerns	Some concerns		Away from null		NI	NI		NA		NA		N		NA				Low	Low		Towards null		Y		NA		NA		NA		Low
2024/07/10 16.00	2024070739	wk	39	Wu2013	intervention	control	VAS	categorical number	adhering to intervention (the 'per-protocol' effect)	non-adherence to their assigned intervention by trial participants		Journal article(s)	Y	PY		N		Low	Low		Towards null		N	PY		NA		NA		N		NA				Low	Low		Towards null		Y		NA		NA		NA		Low
2024/07/10 16.11	2024070740	wk	40	Kong2012	intervention	control	VAS	categorical number	assignment to intervention (the 'intention-to-treat' effect)	NA		Journal article(s)	Y	Y		N		Low	Low		Towards null		N	N		NA		NA		NA		Y		NA		Low	Low		Towards null		N		Y		NA		NA		Low
2024/07/10 16.17	2024070741	wk	41	Lin2012	intervention	control	VAS	cateogrical number	adhering to intervention (the 'per-protocol' effect)	non-adherence to their assigned intervention by trial participants		Journal article(s)	PY	NI		N		Some concerns	Some concerns		Away from null		NI	NI		NA		NA		PY		PN				High	High		Favours experimental		PN		PN		NI		NI		High
2024/07/10 16.24	2024070742	wk	42	Vong2011	intervention	control	VAS/RMDQ	categorical number	assignment to intervention (the 'intention-to-treat' effect)	NA		Journal article(s)	Y	Y		N		Low	Low		Towards null		N	PY		PY		NI		PY		Y		NA		Some concerns	Some concerns		Away from null		Y		NA		NA		NA		Low
2024/07/10 16.42	2024070743	wk	43	Suen20072008	intervention	control	VAS	categorical number	assignment to intervention (the 'intention-to-treat' effect)	NA		Journal article(s)	Y	PY		N		Low	Low		Towards null		N	NI		PY		NI		PY		PN		NI		High	High		Favours experimental		PN		PN		NI		NI		High
2024/07/10 21.06	2024070744	wk	44	Yip2004	intervention	control	VAS	categorical number	adhering to intervention (the 'per-protocol' effect)	non-adherence to their assigned intervention by trial participants		Journal article(s)	Y	PY		N		Low	Low		Towards null		NI	PY		NA		NA		PY		N				High	High		Favours experimental		N		PN		NI		NI		High
2024/07/10 21.14	2024070745	wk	45	Hsieh2002	intervention	control	VAS	categorical number	adhering to intervention (the 'per-protocol' effect)	non-adherence to their assigned intervention by trial participants		Journal article(s)	Y	Y		N		Low	Low		Towards null		PY	PY		NA		NA		PN		NA				Low	Low		Towards null		Y		NA		NA		NA		Low
2024/11/14 10.41	2024070746	wk	46	Shi2024	intervention	intervention	VAS/mJOA	numerical number	adhering to intervention (the 'per-protocol' effect)	non-adherence to their assigned intervention by trial participants	1	Journal article(s)	Y	NI		N		Some concerns	Some concerns		Unpredictable		NI	NI		NA		NA		NI		N				High	High		Favours experimental		Y		NA		NA		NA		Low
2024/11/14 10.39	2024070747	wk	47	qiao2023			intervention	intervention	adhering to intervention (the 'per-protocol' effect)	non-adherence to their assigned intervention by trial participants	1		Y	NI		N		Some concerns	Some concerns		Away from null		NI	PY		NA		NA		NI		PY				Some concerns	Some concerns		Away from null		Y		NA		NA		NA		Low
2024/11/14 10.53	2024070748	wk	48	ju2023	intervention	intervention	VAS	numerical	adhering to intervention (the 'per-protocol' effect)	non-adherence to their assigned intervention by trial participants	1		Y	NI		N		Some concerns	Some concerns		Away from null		NI	Y		NA		NA		Y		N				High	High		Favours experimental		Y		NA		NA		NA		Low
2024/11/14 13.27	2024070749	wk	49	Huo2022	intervention	control	VAS/CSFODI	numerical	adhering to intervention (the 'per-protocol' effect)	non-adherence to their assigned intervention by trial participants	1		PN	NI		N		Some concerns	Some concerns		Away from null		NI	Y		NA		NA		NI		N				High	High		Favours experimental		Y		NA		NA		NA		Low
2024/11/14 13.35	2024070750	wk	50	Wang2022	intervention	intervention	VAS/JOA	numerical	adhering to intervention (the 'per-protocol' effect)	non-adherence to their assigned intervention by trial participants	1		Y	NI		N		Some concerns	Some concerns		Away from null		NI	PY		NA		NA		PY		N				High	High		Favours experimental		Y		NA		NA		NA		Low
2024/11/14 19.50	2024070751	wk	51	Lu2021	intervention	intervention	VAS/RMDQ	numerical	adhering to intervention (the 'per-protocol' effect)	non-adherence to their assigned intervention by trial participants	1		Y	NI		N		Some concerns	Some concerns		Away from null		PY	PY		NA		NA		PY		N				High	High		Favours experimental		Y		NA		NA		NA		Low
2024/11/14 20.02	2024070752	wk	52	Wang2017	intervention	intervention	VAS/JOA	numerical	adhering to intervention (the 'per-protocol' effect)	non-adherence to their assigned intervention by trial participants	1		PY	NI		N		Some concerns	Some concerns		Away from null		PY	PY		NA		NA		PY		N				High	High		Favours experimental		Y		NA		NA		NA		Low
2024/11/14 20.13	2024070753	wk	53	Zhu2010	intervention	intervention	RMDQ	numerical	adhering to intervention (the 'per-protocol' effect)	non-adherence to their assigned intervention by trial participants	1		PY	NI		N		Some concerns	Some concerns		Away from null		PY	PY		NA		NA		PY		N				High	High		Favours experimental		Y		NA		NA		NA		Low
2024/11/14 20.58	2024070755	wk	54	Bi2017	intervention	intervention	McGill/JOA/Oswenstry	numerical	adhering to intervention (the 'per-protocol' effect)	non-adherence to their assigned intervention by trial participants	1		N	PY		N		Some concerns	Some concerns		Away from null		PY	PY		NA		NA		PY		N				High	High		Favours experimental		Y		NA		NA		NA		Low
2024/11/14 21.05	2024070756	wk	55	Liu2011	intervention	intervention	VAS/PPI	numerical	adhering to intervention (the 'per-protocol' effect)	non-adherence to their assigned intervention by trial participants	1		Y	NI		N		Some concerns	Some concerns		Away from null		PN	PY		NA		NA		PY		N				High	High		Favours experimental		Y		NA		NA		NA		Low
2024/11/14 21.19	2024070757	wk	56	Xiao2017	intervention	control	VAS	numerical	adhering to intervention (the 'per-protocol' effect)	non-adherence to their assigned intervention by trial participants	1		PY	NI		PN		Some concerns	Some concerns		Away from null		PY	PY		NA		NA		PY		N				High	High		Favours experimental		Y		NA		NA		NA		Low
2024/11/14 22.00	2024070761	wk	57	Wang2018	intervention	intervention	VAS/ODI/Oswestry	numerical	adhering to intervention (the 'per-protocol' effect)	non-adherence to their assigned intervention by trial participants	1		PY	NI		N		Some concerns	Some concerns		Away from null		PY	PY		NA		NA		PY		N				High	High		Favours experimental		Y		NA		NA		NA		Low
[truncated: 35 more columns]
