# Supplementary material for: The effectiveness of non-pharmacological interventions for low back pain in China: A systematic review and network meta-analysis
Source: PLoS One. 2025 May 9;20(5):e0322929. doi: 10.1371/journal.pone.0322929 (PMC12063812; doi:10.1371/journal.pone.0322929)
Supplement: S19 excel table — (XLSX) [file pone.0322929.s019.xlsx]

## Sheet: Sheet1
ID	Study	Included?	Reason for exclusion
1	Si RS, Xiong CM, Han DJ, Zhu FJ, Ning L, Zhang M. Clinical observation on Mchenzie mechanics principle plus ultrashort wave in treatment of lumbar and leg pain. Chinese J Clin Rehabil. 2005;9: 210‐212. Available: https://www.cochranelibrary.com/central/doi/10.1002/central/CN-00557503/full	no	retrospective study
2	Lee H, Lee JH, Choi TY, Lee MS, Lee H, Shin BC. Acupuncture for acute low back pain: A systematic review. Clin J Pain. 2013;29: 172–185. doi:10.1097/AJP.0b013e31824909f9	no	review
3	Yuen JWM, Tsang WWN, Tse SHM, Loo WTY, Chan ST, Wong DLY, et al. The effects of Gua sha on symptoms and inflammatory biomarkers associated with chronic low back pain: a randomized active-controlled crossover pilot study in elderly. Complement Ther Med. 2017;32 CC-: 25‐32. doi:10.1016/j.ctim.2017.03.010	no	pilot study
4	Li D, Jiang Y, Ma X, Li Q, Chu X, Zhong W, et al. The effect of pestle acupuncture for patients with lactation insufficiency after cesarean section: study protocol for a randomized controlled trial. Medicine (Baltimore). 2021;100: e23808. doi:10.1097/MD.0000000000023808	no	study protocol
5	Yubo T, Yingpeng X. Effects of intravenous and topical tranexamic acid on blood loss and inflammatory response after posterior cervical decompressive laminectomy. Chinese J tissue Eng Res. 2024;28: 3367‐3372. doi:10.12307/2024.092	no	not LBP related
6	Li JX, Xie JJ, Guo XQ, Li Y, Fu RY. Effect of “Tiaoshen Acupuncture” on postpartum low back pain: a randomized controlled trial. Zhongguo zhen jiu [Chinese Acupunct moxibustion]. 2019;39: 24‐27. doi:10.13703/j.0255-2930.2019.01.005	no	postpartum LBP
7	Silva HJA, Saragiotto BT, Silva RS, Lins CAA, de Souza MC. Dry cupping in the treatment of individuals with non-specific chronic low back pain: a protocol for a placebo-controlled, randomised, double-blind study. BMJ Open. 2019;9: e032416. doi:10.1136/bmjopen-2019-032416	no	study protocol
8	Zheng Y, Wang J, Yuan C, Zheng W, Li C, Zhang Z, et al. Effect of intravenous mannitol or dexamethasone on low back and leg pain after lumbar fusion surgery. Zhongguo xiu fu chong jian wai ke za zhi [Chinese J reparative Reconstr surgery]. 2014;28: 544‐548. Available: https://www.cochranelibrary.com/central/doi/10.1002/central/CN-01290844/full	no	intravenous intervention
9	Dong LJ, Wang QJ, Wang DY, Shi YY, Shi YW. Effect of Xianlu Qige Decoction combined with acupuncture on improvement of cervical intervertebral disc symptoms and serum p-P38MAPK level. Chinese Tradit Herb drugs. 2019;50: 2139‐2145. doi:10.7501/j.issn.0253-2670.2019.09.019	no	not LBP related
10	Almeida Silva HJ, Barbosa GM, Scattone Silva R, Saragiotto BT, Oliveira JMP, Pinheiro YT, et al. Dry cupping therapy is not superior to sham cupping to improve clinical outcomes in people with non-specific chronic low back pain: a randomised trial. J Physiother. 2021;67: 132‐139. doi:10.1016/j.jphys.2021.02.013	no	not carry out in China
11	Zaringhalam J, Manaheji H, Rastqar A, Zaringhalam M. Reduction of chronic non-specific low back pain: a randomised controlled clinical trial on acupuncture and baclofen. Chin Med. 2010;5 CC-C: 15. doi:10.1186/1749-8546-5-15	no	not carry out in China
12	Dai LY, Jiang LS. Anterior cervical fusion with interbody cage containing beta-tricalcium phosphate augmented with plate fixation: a prospective randomized study with 2-year follow-up. Eur spine J. 2008;17: 698‐705. doi:10.1007/s00586-008-0643-8	no	not LBP related
13	Xu SJ, Liang ZH, Fu WB. Chronic neck pain of cervical spondylosis treated with acupuncture and moxibustion in terms of the heart and kidney theory: a randomized controlled trial. Zhongguo zhen jiu [Chinese Acupunct moxibustion]. 2012;32: 769‐775. Available: https://www.cochranelibrary.com/central/doi/10.1002/central/CN-00987171/full	no	not LBP related
14	Cai P, Li L, Hong H, Zhang L, He C, Chai X, et al. A Chinese medicine warm compress (Wen Jing Zhi Tong Fang), combined with WHO 3-step analgesic ladder treatment for cancer pain relief: a comparative randomized trial. Medicine (Baltimore). 2018;97: e9965. doi:10.1097/MD.0000000000009965	no	cancer pain
15	Pach D, Yang-Strobel X, Lüdtke R, Roll S, Icke K, Brinkhaus B, et al. Standardized versus Individualized Acupuncture for Chronic Low Back Pain: a Randomized Controlled Trial. Evid Based Complement Alternat Med. 2013;2013: 125937. doi:10.1155/2013/125937	no	not carry out in China
16	Wu H, Wang H, Xu W, Wu Z. The short-term effects of discectomy combined with unilateral non-fusion internal fixation for the treatment of lumbar disc herniation. Int J Clin Exp Med. 2017;10: 9448‐9455. Available: https://www.cochranelibrary.com/central/doi/10.1002/central/CN-01414571/full	no	retrospective study
17	Waseem P, Boulias C, Ismail F, Gordon AS, Sheean G, Furlan AD. Botulinum toxin for low back. Pain Med. 2010;11: 333. doi:10.1111/j1526-4637.2009.00781.x	no	review
18	ChiCTR2100046515. To Evaluate the Clinical Efficacy of Zhuanyao Decoction in the Treatment of Degenerative Lumbar Spinal Stenosis Based on the Theory of “Yanghua Qi.” https://trialsearch.who.int/Trial2.aspx?TrialID=ChiCTR2100046515. 2021. Available: https://www.cochranelibrary.com/central/doi/10.1002/central/CN-02439698/full	no	trial registry record
19	Yu FT, Ni GX, Cai GW, Wan WJ, Zhou XQ, Meng XL, et al. Efficacy of acupuncture for sciatica: study protocol for a randomized controlled pilot trial. Trials. 2021;22: 34. doi:10.1186/s13063-020-04961-4	no	study protocol
20	Kalauokalani D, Cherkin DC, Sherman KJ, Koepsell TD, Deyo RA, Fink M. And faith can move a mountain. Forschende Komplementarmedizin und Klass Naturheilkd [Research Complement Nat Class Med. 2001;8: 388‐390. Available: https://www.cochranelibrary.com/central/doi/10.1002/central/CN-01771421/full	no	comments
21	Zhao F, Cao DB, Yuan YQ, Luo J, Wen YY, Wang Y, et al. Efficacy observation of nonspecific low back pain treated with the dragon-tiger fighting needling method. Zhongguo zhen jiu [Chinese Acupunct moxibustion]. 2012;32: 507‐510. Available: https://www.cochranelibrary.com/central/doi/10.1002/central/CN-00903123/full	no	retrospective study
22	Luo S-F, Zhang D-J. Core stabilization exercises, implant fixation and lumbar fusion for degenerative lumbar spondylolisthesis: lumbar function evaluation. Chinese J tissue Eng Res. 2015;19: 5036‐5040. doi:10.3969/j.issn.2095-4344.2015.31.022	no	post-surgery
23	Zhong J, Zhou YR, Lui SQ. Interventional effects of salmon calcitonin on the bone metabolism, fracture healing and low back pain elderly patients with osteoporotic vertebral fracture. Chinese J Clin Rehabil. 2005;9: 156‐157. Available: https://www.cochranelibrary.com/central/doi/10.1002/central/CN-00557493/full	no	lumbar fracture
24	Xie Y, Ma H, Li H, Ding W, Zhao C, Zhang P, et al. Comparative study of unilateral and bilateral pedicle screw fixation in posterior lumbar interbody fusion. Orthopedics. 2012;35: e1517‐23. doi:10.3928/01477447-20120919-22	no	LBP not the major problem
25	Zhang W, Yang M, Zheng X-P, Ruan Z-Z, Zhang C-R. Acupotomy combined with fire needle for sacral nerve dysfunction syndrome: a randomized, single-blind clinical trial. World J Acupunct - moxibustion. 2018;28: 174‐180. doi:10.1016/j.wjam.2018.09.008	no	retrospective study
26	Du LF. The Doctor of Traditional Chinese Medicine Massage Therapy Clinical Study on Cervical Spondylosis of Nerve Root Type. China foreign Med Treat [zhong wai yi liao]. 2016;35: 171‐173. Available: https://www.cochranelibrary.com/central/doi/10.1002/central/CN-01927293/full	no	not LBP related
27	ChiCTR2100047168. Clinical study on the treatment of renal colic with Qiu acupoint acupressure, an appropriate technique of traditional Chinese medicine. https://trialsearch.who.int/Trial2.aspx?TrialID=ChiCTR2100047168. Available: https://www.cochranelibrary.com/central/doi/10.1002/central/CN-02439367/full	no	trial registry record
28	Zhang J, Sun T, Zhang W, Yang M, Li Z. Autologous cultured adipose derived mesenchymal stem cells combined with hyaluronic acid hydrogel in the treatment of discogenic low back pain: a study protocol for a phase II randomised controlled trial. BMJ Open. 2022;12: e063925. doi:10.1136/bmjopen-2022-063925	no	study protocol
29	Ding HT, Tang XZ. Clinical study on treating CSA with the cross pressing and Micro-regulating method with lying on one side. World chinese Med [shi jie zhong yi yao]. 2015;10: 417‐419. Available: https://www.cochranelibrary.com/central/doi/10.1002/central/CN-01436714/full	no	not LBP related
30	Lee CY, Yu MC, Lin CC, Lee MY, Wei JC, Shih HC. Efficacy and safety of herbal medicine yun-cai tea in the treatment of hyperlipidemia: a double-blind placebo-controlled clinical trial. Chin J Integr Med. 2015;21: 587‐593. doi:10.1007/s11655-012-1219-3	no	not LBP related
31	Xiang A, Xu M, Liang Y, Wei J, Liu S. Immediate relief of herniated lumbar disc-related sciatica by ankle acupuncture: a study protocol for a randomized controlled clinical trial. Medicine (Baltimore). 2017;96: e9191. doi:10.1097/MD.0000000000009191	no	study protocol
32	Yin X-T, Wang J-T, Hu X-M, Yin W. Mental status and psychotherapy in patients with cervical spondylosis after physiotherapy. Chinese J Clin Rehabil. 2006;10: 28‐30. Available: https://www.cochranelibrary.com/central/doi/10.1002/central/CN-00640769/full	no	not LBP related
33	Yang C, Bi Z, Yuan S, Fu C, Cao Y, Shao M. A comparative study of anterior decompression approach by using cervical retractor systems and traditional surgical approach to treat cervical spondylosis. Zhongguo xiu fu chong jian wai ke za zhi [Chinese J reparative Reconstr surgery]. 2008;22: 394‐398. Available: https://www.cochranelibrary.com/central/doi/10.1002/central/CN-00713188/full	no	not LBP related
34	MacPherson H, Thorpe L, Thomas K, Campbell M. Acupuncture for low back pain: traditional diagnosis and treatment of 148 patients in a clinical trial. Complement Ther Med. 2004;12: 38‐44. doi:10.1016/S0965-2299(03)00125-0	no	case report
35	Ratcliffe J, Thomas KJ, MacPherson H, Brazier J. A randomised controlled trial of acupuncture care for persistent low back pain: cost effectiveness analysis. BMJ. 2006;333: 626. doi:10.1136/bmj.38932.806134.7C	no	not carry out in China
36	Zhang YL, Chen S, Luo ZH, Chen B, Zhou T, Gu XL, et al. Clinical efficacy and time-effect relationship of dynamic qi acupuncture for acute lumbar sprain. Zhongguo zhen jiu [Chinese Acupunct moxibustion]. 2022;42: 1368‐1372. doi:10.13703/j.0255-2930.20220117-0001	no	LBP not the major problem
37	Jing F-J, Zhang J. Clinical effect of Yi-Nao manipulation in the treatment of cervical spondylosis of vertebral artery type. Chinese J Clin Rehabil. 2006;10: 27‐29. Available: https://www.cochranelibrary.com/central/doi/10.1002/central/CN-00642310/full	no	not LBP related
38	Wang N-B, Wang H-X, Gao J-X. Therapeutic effect of exercise therapy on bone mineral density and low back pain in pulmonary tuberculosis patients with osteoporosis. Chinese J Clin Rehabil. 2005;9: 176‐177. Available: https://www.cochranelibrary.com/central/doi/10.1002/central/CN-00557552/full	no	LBP not the major problem
39	Meng Q, Wang Y, Wang Y, Yu C, Liu C. The clinical study of internal heat needling versus TCM acupuncture in the treatment of nonspecific low back pain (NLBP). Adv Integr Med. 2019;6 CC-C: S51. doi:10.1016/j.aimed.2019.03.149	no	conference abstract
40	Zhang X, Wang Y, Wang Z, Wang C, DIng W, Liu Z. A Randomized Clinical Trial Comparing the Effectiveness of Electroacupuncture versus Medium-Frequency Electrotherapy for Discogenic Sciatica. Evid Based Complement Alternat Med. 2017;2017 CC-: 9502718. doi:10.1155/2017/9502718	no	LBP not the major problem
41	Lv Y, Chen M, Wang SL, Qin RJ, Ma C, Ding QR, et al. Endo-TLIF versus MIS-TLIF in 1-segment lumbar spondylolisthesis: a prospective randomized pilot study. Clin Neurol Neurosurg. 2022;212: 107082. doi:10.1016/j.clineuro.2021.107082	no	pilot study
42	Zuo J, Pan X, Shen W. Low back pain: influence of early MR imaging or CT on treatment and outcome - a randomized controlled study protocol. Medicine (Baltimore). 2021;100: e24535. doi:10.1097/MD.0000000000024535	no	study protocol
43	Yin Z, Shuaipan Z, He P, Zhang Q, Fang M, Lu P. Efficacy of Tuina in chronic low back pain with anxiety: study protocol for a randomised controlled trial. BMJ Open. 2023;13: e073671. doi:10.1136/bmjopen-2023-073671	no	study protocol
44	Gao SM, Guo H, Zhao XF, Huang LL, Zhu LL, Wang ZP. Clinical study on curing the cervical spondylotic radiculopathy with the methods of Blade needle closed loosing and reduction with traction at the same time. Zhongguo gu shang [China J Orthop Traumatol. 2012;25: 14‐17. Available: https://www.cochranelibrary.com/central/doi/10.1002/central/CN-00814177/full	no	not LBP related
45	Yang L, Yang C, Pang X, Li D, Chen X, Shi J, et al. Cervical Decompression Surgery for Cervical Spondylotic Myelopathy and Concomitant Hypertension: a Multicenter Prospective Cohort Study. Spine (Phila Pa 1976). 2017;42: 903‐908. doi:10.1097/BRS.0000000000001941	no	not LBP related
46	ChiCTR2200061453. Effectiveness of “‘Sancai-Tianbu’” muscle twitch acupuncture for mechanical neck pain: a multi-center randomized controlled trail. https://trialsearch.who.int/Trial2.aspx?TrialID=ChiCTR2200061453. Available: https://www.cochranelibrary.com/central/doi/10.1002/central/CN-02540270/full	no	trial registry record
47	Ma C, Qu K, Wen B, Zhang Q, Gu W, Liu X, et al. Clinical effect of “Tai Chi spinal exercise” on spinal motor function in patients with axial spondyloarthritis. Int J Clin Exp Med. 2020;13: 673‐681. Available: https://www.cochranelibrary.com/central/doi/10.1002/central/CN-02099616/full	no	LBP not the major problem
48	NCT03489681. Acupuncture Treatment for Chronic Sciatica: the Neuroimaging Pain-network Study. https://clinicaltrials.gov/show/NCT03489681. Available: https://www.cochranelibrary.com/central/doi/10.1002/central/CN-01586081/full	no	trial registry record
49	Wu J-X, Wang B. Early intervention of aerobic exercise to rehabilitation of non-specific low back pain. Chinese J Clin Rehabil. 2004;8: 5718‐5720. Available: https://www.cochranelibrary.com/central/doi/10.1002/central/CN-00516659/full	no	case control
50	Hao D, Xie E. Study of lumbar multifidus muscles in patients with chronic low back pain and in degenerative scoliosis human-a blinded randomized controlled trial (RCT). Eur spine J. 2015;24: S702. doi:10.1007/s00586-015-4129-1	no	LBP not the major problem
51	Cherkin DC, Sherman KJ, Hogeboom CJ, Erro JH, Barlow WE, Deyo RA, et al. Efficacy of acupuncture for chronic low back pain: protocol for a randomized controlled trial. Trials [electronic Resour. 2008;9 CC-B: 10. doi:10.1186/1745-6215-9-10	no	study protocol
52	Coulombe BJ, Games KE, Neil ER, Eberman LE. Core Stability Exercise Versus General Exercise for Chronic Low Back Pain. J Athl Train. 2017;52: 71‐72. doi:10.4085/1062-6050-51.11.16	no	not carry out in China
53	Hu S, Dong HL, Li YZ, Luo ZJ, Sun L, Yang QZ, et al. Effects of remote ischemic preconditioning on biochemical markers and neurologic outcomes in patients undergoing elective cervical decompression surgery: a prospective randomized controlled trial. J Neurosurg Anesthesiol. 2010;22: 46‐52. doi:10.1097/ANA.0b013e3181c572bd	no	not LBP related
54	Wang R, Chang X-L, Kiartivich S, Wang X-Q. Effect of Tai Chi Quan on the Pressure Pain Thresholds of Lower Back Muscles in Healthy Women. J Pain Res. 2022;15: 403‐412. doi:10.2147/JPR.S353465	no	healthy subjects
55	Yu CC, Gao WJ, Yang JS, Gu H, Md MZ, Sun K, et al. Can tranexamic acid reduce blood loss in cervical laminectomy with lateral mass screw fixation and bone grafting: a retrospective observational study. Medicine (Baltimore). 2017;96: e6043. doi:10.1097/MD.0000000000006043	no	not LBP related
56	NCT05205369. Effects of Yi Jin Bang Exercise and Usual Exercise Therapy in Adults With Subacromial Pain Syndrome. https://clinicaltrials.gov/show/NCT05205369. Available: https://www.cochranelibrary.com/central/doi/10.1002/central/CN-02367152/full	no	trial registry record
57	Wang J, Que Q-H. Clinical study on influence of leihuo moxibustion along foot yangming meridian on hemodynamics in vertebroarterial type cervical spondylosis. J fujian Coll Tradit chinese Med j fujian coll TCM. 2003;13: 24. Available: https://www.cochranelibrary.com/central/doi/10.1002/central/CN-00676555/full	no	not LBP related
58	Xu DM, Xu H, Liu J, Wang T, Wu W, Liu L, et al. Effect of thunder-fire moxibustion on pain, quality of life, and tension of multifidus in patients with primary osteoporosis: a randomized controlled trial. Med Sci Monit. 2018;24 CC-: 2937‐2945. doi:10.12659/MSM.909725	no	LBP not the major problem
59	Abudula M, Aili M, Xiao L, Mao R. Clinical effect of three-dimensional conformal radiotherapy combined with XELOX on postoperative abdominal lymph-node metastasis of gastric cancer. Chinese J Clin Oncol. 2012;39: 1111‐1114. doi:10.3969/j.issn.1000-8179.2012.15.029	no	cancer pain
60	Zhang Q, Wang S, Yin M, Li Z, Bi S, Yin Z, et al. Clinical Study on the Treatment of Non-isotropic Cervical Spondylosis by Neck Pain Granules Combined with Tuina. Comb Chem High Throughput Screen. 2023. doi:10.2174/0113862073264710231107051811	no	not LBP related
61	Xia DP, Chen PF, Du PX, Wang SL. Clinical study on the curative effect of fixed-point rotation in two small needle knife treatment on nerve root irritation symptoms after cervical spondylosis by radiofrequency ablation. J Emerg Tradit chinese Med [zhong guo zhong yi ji zheng za zhi]. 2016;25: 2343‐2345. Available: https://www.cochranelibrary.com/central/doi/10.1002/central/CN-01928773/full	no	not LBP related
62	Li Z-Z, Hou S-X, Shang W-L, Song K-R, Wu W-W. Evaluation of endoscopic dorsal ramus rhizotomy in managing facetogenic chronic low back pain. Clin Neurol Neurosurg. 2014;126: 11‐17. doi:10.1016/j.clineuro.2014.08.014	no	retrospective study
63	Huang X-N. Percutaneous vertebroplasty for treatment of osteoporotic vertebral fractures: high-viscosity versus low-viscosity bone cement. Chinese J tissue Eng Res. 2014;18: 2461‐2467. doi:10.3969/j.issn.2095-4344.2014.16.001	no	lumbar fracture
64	Zhou J, Liu F, Jiang W, Hu M. Cost-Effectiveness of Jingshu Granules Compared to Placebo for the Treatment of Patients with Cervical Radiculopathy in China: a Decision-Tree Model Based on Randomized Controlled Trial. J Altern Complement Med. 2019;25: 1183‐1192. doi:10.1089/acm.2019.0262	no	not LBP related
65	Xu Z, Wu S, Li X, Liu C, Fan S, Ma C. Ultrasound-Guided Transforaminal Injections of Platelet-Rich Plasma Compared with Steroid in Lumbar Disc Herniation: a Prospective, Randomized, Controlled Study. Neural Plast. 2021;2021: 5558138. doi:10.1155/2021/5558138	no	intravenous intervention
66	Liu BX, Xu M, Huang CJ, Tang FY, Lou YM, Liang Z, et al. Controlled clinical trials on the treatment and prevention of shoulder and back fasciitis using horizontal bar exercises. Zhongguo gu shang [China J Orthop Traumatol. 2009;22: 662‐664. Available: https://www.cochranelibrary.com/central/doi/10.1002/central/CN-00722612/full	no	involved shoulder pain
67	Molsberger AF, Boewing G, Diener HC, Endres HG, Kraehmer N, Kronfeld K, et al. Designing an acupuncture study: the nationwide, randomized, controlled, German acupuncture trials on migraine and tension-type headache. J Altern Complement Med. 2006;12: 237‐245. doi:10.1089/acm.2006.12.237	no	not LBP related
68	ChiCTR2000037947. Linggui-Moxibustion for Low Back Pain of Kidney-Yang Deficiency: a Randomized Controlled Trial. https://trialsearch.who.int/Trial2.aspx?TrialID=ChiCTR2000037947. Available: https://www.cochranelibrary.com/central/doi/10.1002/central/CN-02241087/full	no	trial registry record
69	Wu J, Zhang C, Lu K, Li C, Zhou Y. A Novel Inextensible Endoscopic Tube Versus Traditional Extensible Retractor System in Single-Level Minimally Invasive Transforaminal Lumbar Interbody Fusion: a Prospective Observation Study. Pain Physician. 2019;22: E587‐E599. Available: https://www.cochranelibrary.com/central/doi/10.1002/central/CN-02050005/full	no	LBP not the major problem
70	Yang DL, Zhou WQ, Li J, Ruan CL, Zhang YS, Wang ZX. Comparative study on function and surface electromyograpgy in patients of lumbar disc herniation treated with acupunctrue and moxibustion. Zhongguo zhen jiu [Chinese Acupunct moxibustion]. 2014;34: 341‐346. Available: https://www.cochranelibrary.com/central/doi/10.1002/central/CN-00994176/full	no	LBP not the major problem
71	Sun Z, Li W, Chen Z, Guo Z, Qi Q, Zeng Y, et al. Decompression alone versus decompression with instrumented fusion for young patients with single-level lumbar disc herniation: a short-term prospective comparative study. Chin Med J (Engl). 2014;127: 2037‐2042. doi:10.3760/cma.j.issn.0366-6999.20122204	no	LBP not the major problem
72	Liu B, Liu Y, Qin Z, Zhou K, Xu H, He L, et al. Electroacupuncture Versus Pelvic Floor Muscle Training Plus Solifenacin for Women With Mixed Urinary Incontinence: a Randomized Noninferiority Trial. Mayo Clin Proc. 2019;94: 54‐65. doi:10.1016/j.mayocp.2018.07.021	no	not LBP related
73	Yang G, Liu J, Ma L, Cai Z, Meng C, Qi S, et al. Ultrasound-guided Versus Fluoroscopy-controlled Lumbar Transforaminal Epidural Injections: a Prospective Randomized Clinical Trial. Clin J Pain. 2016;32: 103‐108. doi:10.1097/AJP.0000000000000237	no	LBP not the major problem
74	Cao L, Wang F. Efficacy comparison between needle-knife therapy and acupuncture-cupping for cervical spondylosis of cervical type. Zhongguo zhen jiu [Chinese Acupunct moxibustion]. 2014;34: 499‐502. Available: https://www.cochranelibrary.com/central/doi/10.1002/central/CN-01002681/full	no	not LBP related
75	Wang H, Yuan W, Yu Z, Wang X, Zhao X, Deng Z, et al. Study on the efficacy and safety of the combination of Shi’s manual therapy and percutaneous endoscopic lumbar diskectomy for lumbar disc herniation with radiculopathy: study protocol for a multicenter randomized controlled trial. Trials. 2022;23: 338. doi:10.1186/s13063-022-06195-y	no	study protocol
76	Dong J, Yang Y, Chen Z, Yu M, Liu B, Wang Q, et al. Comparative study of microendoscope-assisted and conventional minimally invasive transforaminal lumbar interbody fusion for degenerative lumbar diseases. Zhongguo xiu fu chong jian wai ke za zhi [Chinese J reparative Reconstr surgery]. 2019;33: 814‐821. doi:10.7507/1002-1892.201903112	no	LBP not the major problem
77	محمدعلی ا, ذبیحاله ق, سیامک م, غلامرضا ش, احمد ر. تأثیر آموزش براساس تئوری انگیزش محافظت بر رفتارهای پیشگیریکننده از ابتلا به در دانشآموزان دبیرستانی شهر قم ،A آنفلوانزای نوع. Qom Univ Med Sci J. 2019;13: 22‐33. doi:10.29252/qums.13.4.22	no	not carry out in China
78	Guo H, Zhang Z, Yang L. Ultrasound-guided selective cervical nerve root block combined with intermediate frequency electrotherapy in treatment of cervical spondylotic radiculopathy. Chinese J Interv imaging Ther. 2022;19: 193‐196. doi:10.13929/j.issn.1672-8475.2022.04.001	no	not LBP related
79	Delrue J, Soenens B, Morbée S, Vansteenkiste M, Haerens L. Do athletes’ responses to coach autonomy support and control depend on the situation and athletes’ personal motivation? Psychol Sport Exerc. 2019;43: 321‐332. doi:10.1016/j.psychsport.2019.04.003	no	not LBP related
80	Yan Z, Huang W, Li S, Zhang W, Hu Y, Liu C. Impact of huolong moxibustion on TNF-α and pain degree in the patients of discogenic low back pain. Zhongguo zhen jiu [Chinese Acupunct moxibustion]. 2015;35: 1121‐1123. Available: https://www.cochranelibrary.com/central/doi/10.1002/central/CN-01141671/full	no	retrospective study
81	Lin S, Zhu B, Zheng Y, Liu S, Wang C. Effect of RUSI-based core stability exercise on chronic non-specific low back pain patients: study protocol for a randomised controlled trial. BMJ Open. 2021;11: e047317. doi:10.1136/bmjopen-2020-047317	no	study protocol
82	ChiCTR2000041238. Improvement of traditional Chinese medicine juofu mixture based on constant temperature moistening method and its randomized block and parallel controlled clinical study on lumbar disc herniation. https://trialsearch.who.int/Trial2.aspx?TrialID=ChiCTR2000041238. 2020. Available: https://www.cochranelibrary.com/central/doi/10.1002/central/CN-02255735/full	no	trial registry record
83	Chen W, Hou X, Chen J, Zhang D, Ye G, Lin C, et al. MRI pain matrix regional homogeneity in cervical spondylosis of neck type treated with acupuncture at multiple acupoints. Zhongguo zhen jiu [Chinese Acupunct moxibustion]. 2015;35: 1005‐1009. Available: https://www.cochranelibrary.com/central/doi/10.1002/central/CN-01141658/full	no	not LBP related
84	Cheung MS, Arcus V. Editorial overview: protein folding and binding: from protein folding in vitro to hierarchical assembly in vivo. Curr Opin Struct Biol. 2021;66: vi‐vii. doi:10.1016/j.sbi.2021.01.009	no	editorial overview
85	Samarbakhsh A, Shojaeei M, Hami M. Efficacy of low level laser therapy in lumbar discopathy pain (Randomized Controlled Study). Glob spine J. 2014;4. doi:10.1055/s-0034-1376737	no	not carry out in China
86	Ding Z-M, Tao Y-Q. Clinical outcomes of percutaneous transforaminal endoscopic discectomy versus fenestration discectomy in patients with lumbar disc herniation. J Int Transl Med. 2017;5: 29‐33. doi:10.11910/2227-6394.2017.05.01.06	no	retrospective study
87	Fan J, Yu G-R, Liu F, Zhao J, Zhao W-D. Biomechanical changes of modified Scott wiring fixation in treating 12 young patients with lumbar spondylolysis. J Clin Rehabil tissue Eng Res. 2009;13: 4245‐4248. doi:10.3969/j.issn.1673-8225.2009.22.009	no	not RCT
88	Ji X-Q, Kong L-J, Gao Z-X, Liu Y, Liu H. Clinical observation of Jingfukang Granules combined with acupuncture in treatment of cervical spondylotic radiculopathy (wind-cold blocking collateral type). Chinese Tradit Herb drugs. 2022;53: 2103‐2107. doi:10.7501/j.issn.0253-2670.2022.07.020	no	not LBP related
89	Qian Y, Xue F, Sheng X, Lu J, Chen B. Early effectiveness of discover cervical artificial disc replacement in treatment of cervical spondylosis. Zhongguo xiu fu chong jian wai ke za zhi [Chinese J reparative Reconstr surgery]. 2012;26: 277‐283. Available: https://www.cochranelibrary.com/central/doi/10.1002/central/CN-00910574/full	no	not LBP related
90	Liu L, Skinner MA, McDonough SM, Taylor KGM, Baxter GD. Does the dose of Traditional Chinese Medicine acupuncture in addition to usual care affect outcomes for adults with chronic low back pain? Protocol for a randomized controlled feasibility study. Phys Ther Rev. 2015;20: 275‐282. doi:10.1080/10833196.2015.1107365	no	study protocol
91	Yang M, Feng Y, Pei H, Deng S, Wang M, Xiao X, et al. Effectiveness of Chinese massage therapy (Tui Na) for chronic low back pain: study protocol for a randomized controlled trial. Trials. 2014;15 CC-: 418. doi:10.1186/1745-6215-15-418	no	study protocol
92	Vas J, Aguilar I, Campos MA, Méndez C, Perea-Milla E, Modesto M, et al. Randomised controlled study in the primary healthcare sector to investigate the effectiveness and safety of auriculotherapy for the treatment of uncomplicated chronic rachialgia: a study protocol. BMC Complement Altern Med. 2008;8 CC-B: 36. doi:10.1186/1472-6882-8-36	no	study protocol
93	Zhuang L-X, Zhu F-P. Effect of pressed acupuncture at baihui acupoint on thromboxane A2 and prostacyclin in treating vertebral artery type of cervical spondylosis. Chinese J Clin Rehabil. 2004;8: 6672‐6673. Available: https://www.cochranelibrary.com/central/doi/10.1002/central/CN-01755899/full	no	not LBP related
94	Yu X, Wang X, Zhang J, Wang Y. Changes in pressure pain thresholds and Basal electromyographic activity after instrument-assisted spinal manipulative therapy in asymptomatic participants: a randomized, controlled trial. J Manipulative Physiol Ther. 2012;35: 437‐445. doi:10.1016/j.jmpt.2012.07.001	no	LBP not the major problem
95	Zhijun H, Zhanying T, Shiwei W, Xiulan Y, Yongjun W, Qi S, et al. A 12-Words-for-Life-Nurturing Exercise Program as an Alternative Therapy for Cervical Spondylosis: a Randomized Controlled Trial. Evidence-based Complement Altern Med. 2014;2014: 1‐7. doi:10.1155/2014/961418	no	not LBP related
96	Miao EY. Clinical critical qualitative evaluation of the selected randomized controlled trials in current acupuncture researches for low back pain. Zhong xi yi jie he xue bao [Journal Chinese Integr Med. 2010;8: 1133‐1146. doi:10.3736/jcim20101205	no	review
97	Lyu J, Chen K, Tang Z, Chen Y, Li M, Zhang Q. A comparison of three different surgical procedures in the treatment of type A thoracolumbar fractures: a randomized controlled trial. Int Orthop. 2016;40: 1233‐1238. doi:10.1007/s00264-016-3129-z	no	LBP not the major problem
98	ChiCTR2300077021. Clinical study of ultrasound-guided small needle knife intervertebral foramen release in the treatment of giant lumbar disc herniation. https://trialsearch.who.int/Trial2.aspx?TrialID=ChiCTR2300077021. 2023. Available: https://www.cochranelibrary.com/central/doi/10.1002/central/CN-02652579/full	no	trial registry record
99	Xu J, Zhou X, Xu C, Xu C, Ding X, Jin K, et al. Clinical study on improving postoperative symptoms of cervical spondylotic myelopathy by Qishe pill. Medicine (Baltimore). 2020;99: e21994. doi:10.1097/MD.0000000000021994	no	not LBP related
100	Li N, Wu B, Wang C-W. Comparison of acupuncture-moxibustion and physiotherapy in treating chronic non-specific low back pain. Chinese J Clin Rehabil. 2005;9: 186‐187. Available: https://www.cochranelibrary.com/central/doi/10.1002/central/CN-00569478/full	no	retrospective study
101	Haake M, Muller HH, Schade-Brittinger C, Basler HD, Schafer H, Maier C, et al. German Acupuncture Trials (GERAC) for chronic low back pain: randomized, multicenter, blinded, parallel-group trial with 3 groups Arch Intern Med. 2007 Oct 22;167(19): 2072. Arch Intern Med. 2007;167: 1892‐1898. Available: https://www.cochranelibrary.com/central/doi/10.1002/central/CN-00624520/full	no	not carry out in China
102	Ma Z, Diao JW, Ma ZY. Clinical observation on cervical type cervical spondylosis treated with sword-like needle and chiropractic spinal manipulation. Zhongguo zhen jiu [Chinese Acupunct moxibustion]. 2014;34: 173‐175. Available: https://www.cochranelibrary.com/central/doi/10.1002/central/CN-00996076/full	no	not LBP related
103	Foo NP, Chang JH, Su SB, Lin HJ, Chen KT, Cheng CF, et al. A stabilization device to improve the quality of cardiopulmonary resuscitation during ambulance transportation: a randomized crossover trial. Resuscitation. 2013;84: 1579‐1584. doi:10.1016/j.resuscitation.2013.06.015	no	not LBP related
104	Dong WK, Lin XH. Clinical observation on cervical spondylosis of neck type treated with acupuncture at original and terminal points of trapezius. Zhongguo zhen jiu [Chinese Acupunct moxibustion]. 2012;32: 211‐214. Available: https://www.cochranelibrary.com/central/doi/10.1002/central/CN-00896196/full	no	not LBP related
105	Yan L, Chenni W, Fang L, Liyueyang. Medical Data Analysis of Lumbar Disc Herniation Patients after Traditional Chinese Medicine Rehabilitation Intervention Lumbar Function Recovery. Appl bionics Biomech. 2022;2022. doi:10.1155/2022/1288233	no	LBP not the major problem
106	Genqiang F, Zhengli Z, Xianhui J, Qingsheng Z, Shengjie C, Wei W, et al. Clinical efficacy of high viscosity bone cement vertebroplasty for treating osteoporotic vertebral compression fractures. Chinese J tissue Eng Res. 2019;23: 3475‐3480. doi:10.3969/j.issn.2095-4344.1273	no	lumbar fracture
107	Zheng Y-C, Lin C-N, Ke S-J, Luo H-J, Liu C-C, Ma C, et al. Core stability training targeting multifidus: monitor using ultrasound combined with surface electromyogram versus no monitor. Chinese J tissue Eng Res. 2018;22: 5785‐5790. doi:10.3969/j.issn.2095-4344.0562	no	not LBP related
108	Li Q, Li F-A, Lu J. Extractum nucis vomicae for the peripheral nerve pressure symptoms of cervical spondylopathy: a randomized and controlled observation of 306 cases. J Clin Rehabil tissue Eng Res. 2007;11: 4531‐4533. Available: https://www.cochranelibrary.com/central/doi/10.1002/central/CN-00641965/full	no	not LBP related
109	Chen C, Chen L, Gu Y, Xu Y, Liu Y, Bai X, et al. Kyphoplasty for chronic painful osteoporotic vertebral compression fractures via unipedicular versus bipedicular approachment: a comparative study in early stage. Injury. 2010;41: 356‐359. doi:10.1016/j.injury.2009.09.021	no	lumbar fracture
110	Peng J, Yang J, Feng J, Zhou G, Dong L, Lin R, et al. The Effect of Fu’s Subcutaneous Needling Combined with Reperfusion Approach on Surface Electromyography Signals in Patients with Cervical Spondylosis and Neck Pain: a Clinical Trial Protocol [Retraction notice in CN-02622571]. Biomed Res Int. 2022;2022 CC-: 1761434. doi:10.1155/2022/1761434	no	study protocol
111	ACTRN12608000002381. A randomised controlled trial of Neuro Emotional Technique for chronic low back pain sufferers. http://www.who.int/trialsearch/Trial2.aspx?TrialID=ACTRN12608000002381. 2008. Available: https://www.cochranelibrary.com/central/doi/10.1002/central/CN-02432611/full	no	trial registry record
112	Kong L, Zhang H, Cao Y, Le J, Wu J, Liu B, et al. The Anti-Inflammatory Effects of Invigorating Kidney and Supplementing Qi Chinese Herbal Formulae in Asthma Patients. Evidence-based Complement Altern Med. 2017;2017 CC-. doi:10.1155/2017/3754145	no	not LBP related
113	Feng B, Wang X. STUDY ON SPORTS INJURIES AND REHABILITATION IN BADMINTON PLAYERS. Rev Bras Med do esporte. 2023;29. doi:10.1590/1517-8692202329012022_0255	no	low back injuries
114	Wan Q, Wu S, Li X, Lin C, Ke S, Liu C, et al. Ultrasonography-Guided Lumbar Periradicular Injections for Unilateral Radicular Pain. Biomed Res Int. 2017;2017 CC-: 8784149. doi:10.1155/2017/8784149	no	nerve block intervention
115	Sun H, Chen H, Mu G, Fu H, Yue L. Comparison of Different Treatment Regimens of Extracorporeal Shockwave Therapy in Chronic Low-back Pain: a Randomized Controlled Trial. Pain Physician. 2022;25: E1211‐E1218. Available: https://www.cochranelibrary.com/central/doi/10.1002/central/CN-02495739/full	no	Abstract
116	Cherkin DC, Sherman KJ, Hogeboom CJ, Erro JH, Barlow WE, Deyo RA, et al. Efficacy of acupuncture for chronic low back pain: protocol for a randomized controlled trial. Trials [electronic Resour. 2008;9 CC-B: 10. doi:10.1186/1745-6215-9-10	no	study protocol
117	Yang X, Li Z, Gao C, Liu R. Effect of dexmedetomidine on preventing agitation and delirium after microvascular free flap surgery: a randomized, double-blind, control study. J oral Maxillofac Surg. 2015;73: 1065‐1072. doi:10.1016/j.joms.2015.01.011	no	not LBP related
118	Zhang J, Zhai X, Wang X, Wang L, Tong H, Xian T, et al. The Effect of Thunder-Fire Moxibustion on Lumbar Disc Herniation: study Protocol for a Randomized Controlled Trial. Front public Heal. 2022;10 CC-: 930830. doi:10.3389/fpubh.2022.930830	no	study protocol
119	Qiu Y-C. Biomechanical changes in the muscle and lumbar vertebrae tissue in patients with low back pain caused by sport training. J Clin Rehabil tissue Eng Res. 2007;11: 9906‐9909. Available: https://www.cochranelibrary.com/central/doi/10.1002/central/CN-01730592/full	no	retrospective study
120	ITMCTR2100005448. Clinical study of lateral rotation lifting and pushing bone setting manipulation in the treatment of cervical spondylotic radiculopathy. https://trialsearch.who.int/Trial2.aspx?TrialID=ITMCTR2100005448. 2021. Available: https://www.cochranelibrary.com/central/doi/10.1002/central/CN-02531716/full	no	trial registry record
121	Lüdtke R, Albrecht U, Stange R, Uehleke B. Brachialgia paraesthetica nocturna can be relieved by “wet cupping”--results of a randomised pilot study. Complement Ther Med. 2006;14: 247‐253. doi:10.1016/j.ctim.2006.07.004	no	pilot study
122	Yang W, Song J, Liang M, Cui H, Chen H, Yang J. Functional Outcomes and New Vertebral Fractures in Percutaneous Vertebroplasty and Conservative Treatment of Acute Symptomatic Osteoporotic Vertebral Compression Fractures. World Neurosurg. 2019;131: e346‐e352. doi:10.1016/j.wneu.2019.07.153	no	lumbar fracture
123	Gu C-L, Yan Y, Zhang D, Li P. An evaluation of the effectiveness of acupuncture with seven acupoint-penetrating needles on cervical spondylosis. J Pain Res. 2019;12 CC-: 1441‐1445. doi:10.2147/JPR.S199798	no	not LBP related
124	Lai H, Leng SH, Yang GH, Jiang SH, Lin DH, Li XD. Evidence-based medicine research on low-back pain with sham-acupuncture controlled design and the analysis on dynamic acupoint positioning. Zhongguo zhen jiu [Chinese Acupunct moxibustion]. 2019;39: 545‐548. doi:10.13703/j.0255-2930.2019.05.023	no	review
125	Li Y, Feng X, Tan J, Peng B. Letter to the Editor concerning “Intraosseous basivertebral nerve ablation for the treatment of chronic low back pain: a prospective randomized double-blind sham-controlled multi-center study” by Fischgrund JS, et al. Eur spine J. 2019;28: 2223. doi:10.1007/s00586-019-06061-7	no	letter to the editor
126	Cui H, Wang Y, Li X, Xie X, Xu S, Hu Y. Trial-to-trial latency variability of somatosensory evoked potentials as a prognostic indicator for surgical management of cervical spondylotic myelopathy. J Neuroeng Rehabil. 2015;12: 49. doi:10.1186/s12984-015-0042-4	no	not LBP related
127	ChiCTR2300078380. Clinical study of floating needle therapy based on anatomical train theory for non-specific low back pain. https://trialsearch.who.int/Trial2.aspx?TrialID=ChiCTR2300078380. 2023. Available: https://www.cochranelibrary.com/central/doi/10.1002/central/CN-02670289/full	no	trial registry record
128	Tian Y, Liu X. Clinical outcomes of two minimally invasive transforaminal lumbar interbody fusion (TLIF) for lumbar degenerative diseases. Eur J Orthop Surg Traumatol. 2016;26: 745‐751. doi:10.1007/s00590-016-1755-1	no	LBP not the major problem
129	Zhou Z, Zhang Y, Chen W, Wang J. Massage manipulation vs. low back muscle exercise for lumbar intervertebral instability: a preliminary randomized clinical trial. J Pak Med Assoc. 2020;70: 324‐336. doi:10.5455/JPMA.302076	no	pilot study
130	Huang Y, Zhang J, Xiong B, Huang R, Zhao W, Zhou M, et al. Thunder-fire moxibustion for cervical spondylotic radiculopathy: study protocol for a randomized controlled trial. Trials. 2020;21: 143. doi:10.1186/s13063-019-4012-1	no	study protocol
131	Liang ZY, Zhuang YD, Chen CM, Wang R. Clinical evaluation of percutaneous transforaminal endoscopic discectomy (PTED) and paraspinal minitubular microdiscectomy (PMTM) for lumbar disc herniation: study protocol for a randomised controlled trial. BMJ Open. 2019;9: e033888. doi:10.1136/bmjopen-2019-033888	no	study protocol
132	Zhai J, Liu AF, Yu W, Guo T. Baduanjin exercise for chronic non-specific low back pain: protocol for a series of N-of-1 trials. BMJ Open. 2023;13: e070703. doi:10.1136/bmjopen-2022-070703	no	study protocol
133	Zhao W, Guo G, Wang Q, Yang L. Ultrasound-guided transforaminal epidural injection with fluoroscopy confirmation for the treatment of unilateral lumbar radiculopathy: a randomized controlled non-inferiority study. Clin Neurol Neurosurg. 2023;231: 107849. doi:10.1016/j.clineuro.2023.107849	no	LBP not the major problem
134	Wu J, Huang J, Battie MC, Wang Y. Lifestyle and lifetime occupational exposures may not play a role in the pathogenesis of Modic changes on the lumbar spine MR images. Spine J. 2020;20: 94‐100. doi:10.1016/j.spinee.2019.08.009	no	observational study
135	Fan Y, Liu F, Li M, Ruan X, Wu M, Su K, et al. Observation of curative effect on meridian theory-based extracorporeal shock wave therapy for non-specific low back pain: study protocol for a randomized controlled trial. J Orthop Surg Res. 2022;17: 265. doi:10.1186/s13018-022-03146-w	no	study protocol
136	Yuan L, Xu W, Bai J, Zhang Z, Zhu X, Geng C. Application of three-dimensional printing in accurate puncture vertebroplasty in fresh vertebral compression fractures. Chinese J tissue Eng Res. 2021;25: 4757‐4761. doi:10.12307/2021.257	no	lumbar fracture
137	Su Y, Wang H-Z, Wang C, Zhu J-C. Clinical observation and safety evaluation of Biqi Capsules combined with “Burning Mountain Fire” acupuncture manipulation to deeply prick cervical Jiaji acupoints in treatment of cervical spondylosis with qi stagnation and blood stasis. Chinese Tradit Herb drugs. 2023;54: 7687‐7693. doi:10.7501/j.issn.0253-2670.2023.23.009	no	not LBP related
138	Ma K, Yiqun M, Wu T, Wang W, Liu X, Huang X, et al. Efficacy of diclofenac sodium in pain relief after conventional radiofrequency denervation for chronic facet joint pain: a double-blind randomized controlled trial. Pain Med. 2011;12: 27‐35. doi:10.1111/j.1526-4637.2010.00978.x	no	non-pharmacological intervention not primary treatment
139	Liu X, Tian L-J, Deng ZG, Guo Y-S. Application of nano-artificial bone in anterior cervical fusion. Chinese J tissue Eng Res. 2015;19: 5468‐5472. doi:10.3969/j.issn.2095-4344.2015.34.012	no	not LBP related
140	Yuan S-G, Zhao C-W, Xiao X, Liu X-F. Effect of Chinese and western medicine combined with acupuncture and massage on symptoms, hemorheology and cerebral-blood parameters in patients with vertebral artery type of cervical spondylosis. Chinese J Clin Rehabil. 2006;10: 26‐28. Available: https://www.cochranelibrary.com/central/doi/10.1002/central/CN-00613055/full	no	not LBP related
141	Cheung KT, Hong H. Effect of Heat Therapy Using Sea Salt Combined with Chinese Herbs on Chronic Low-Back Pain Due to Lumbar Disc Herniation: a Randomized, Single-Blinded, Controlled Feasibility Study. Med Acupunct. 2023;35: 29‐34. doi:10.1089/acu.2022.0024	no	non-pharmacological intervention not primary treatment
142	Qiming Z, Sairong B, Sharui S, Zhiliang Z, Chunlong L. Effect of deep muscle stimulation on muscle tone and stiffness of erector spinaes in patients with chronic nonspecific low back pain: a digital muscle testing. Chinese J tissue Eng Res. 2023;27: 1250‐1256. doi:10.12307/2022.1024	no	retrospective study
143	Zhang F, Zhang B, Wang X, Huang C, Hu B. Effects of Tai Chi on insomnia in elderly people with chronic non-specific low back pain: a study protocol for a randomized controlled trial. Front Psychol. 2023;14: 1105359. doi:10.3389/fpsyg.2023.1105359	no	study protocol
144	Liu Q-G, Dai A-L, He H-Q, Li Z-X, Yang K, Huang M-H. Characteristics of improved needle-scalpel therapy versus conventional therapy for lumbar disc herniation. Chinese J Clin Rehabil. 2005;9: 15‐17. Available: https://www.cochranelibrary.com/central/doi/10.1002/central/CN-00557499/full	no	retrospective study
145	Xu L-C, Xu W-B, Yang D-F, Zhang H-B. Percutaneous transforaminal endoscopic discectomy for treatment of degenerative lumbar disc herniation in older adult patients: study protocol for a randomized controlled trial and preliminary results. Chinese J tissue Eng Res. 2018;22: 3698‐3702. doi:10.3969/j.issn.2095-4344.0295	no	study protocol
146	Shan S-T, Ke C, Liu Y-R, Shi S-J, Quan R-L, Lou B-D. The effect of the combination of acupuncture and kinesiotherapy on upper cross syndrome based on mechanical balance principle – A randomized clinical trial. World J Acupunct - moxibustion. 2022;32: 185‐192. doi:10.1016/j.wjam.2022.04.002	no	not LBP related
147	Lai P, Cheng S, Chen X, Cheng F, Cheng J, Xin M, et al. The Emotion Regulation of Acupuncture in Chronic Low Back Pain: a Clinical Neuroimaging Protocol. J Pain Res. 2024;17: 817‐825. doi:10.2147/JPR.S450589	no	study protocol
148	ChiCTR2000039259. Effect of Electroacupuncture on related muscle properties in patients with low back pain: a randomized controlled trial. https://trialsearch.who.int/Trial2.aspx?TrialID=ChiCTR2000039259. Available: https://www.cochranelibrary.com/central/doi/10.1002/central/CN-02237399/full	no	trial registry record
149	ChiCTR2000038042. A Prospective, Multicenter Randomized Controlled Trial of Clinical Efficacy of Vertebral Acupuncture at Pressing Sensitive Acupoints in Treating Cervical Spondylosis of Mixed Type of Nerve Root and Vertebral Artery. https://trialsearch.who.int/Trial2.aspx?TrialID=ChiCTR2000038042. Available: https://www.cochranelibrary.com/central/doi/10.1002/central/CN-02239777/full	no	trial registry record
150	ChiCTR-INR-17011309. A randomized controlled clinical study of Shi’s therapeutic plan of orthopedics and traumatology on the treatment of non - specific low back pain. https://trialsearch.who.int/Trial2.aspx?TrialID=ChiCTR-INR-17011309. Available: https://www.cochranelibrary.com/central/doi/10.1002/central/CN-01891986/full	no	trial registry record
151	ChiCTR2000040418. A randomized controlled trial for the efficacy Observation of Acupuncture Combined with Fixed-Point Bone-Setting Manipulation in the Treatment of Lumbar Disc Herniation. https://trialsearch.who.int/Trial2.aspx?TrialID=ChiCTR2000040418. Available: https://www.cochranelibrary.com/central/doi/10.1002/central/CN-02239436/full	no	trial registry record
152	NCT03610204. Pressure Intensity of a Chinese Massage Technique for Treating Low Back Pain. https://clinicaltrials.gov/show/NCT03610204. Available: https://www.cochranelibrary.com/central/doi/10.1002/central/CN-01625954/full	no	trial registry record
153	NCT03936309. A Comparison of Scar Infiltration, Scar Deactivation, and Standard of Care for the Treatment of Chronic, Post-Surgical Pain After Cesarean Section. https://clinicaltrials.gov/ct2/show/NCT03936309. Available: https://www.cochranelibrary.com/central/doi/10.1002/central/CN-01931797/full	no	trial registry record
154	NCT05232487. Comparison of Swiss Versus Standard Low Back Acupuncture in Patients With Chronic Low Back Pain. https://clinicaltrials.gov/show/NCT05232487. Available: https://www.cochranelibrary.com/central/doi/10.1002/central/CN-02367581/full	no	trial registry record
155	ChiCTR2200060884. Quantitative evaluation by shear wave elastography of external application of Miao herbal medicine combined with acupuncture in treating chronic non-specific low back pain. https://trialsearch.who.int/Trial2.aspx?TrialID=ChiCTR2200060884. Available: https://www.cochranelibrary.com/central/doi/10.1002/central/CN-02546925/full	no	trial registry record
156	NCT03634527. Auricular Point Acupressure: examining the Scientific Underpinnings of Pain Relief. https://clinicaltrials.gov/show/NCT03634527. Available: https://www.cochranelibrary.com/central/doi/10.1002/central/CN-01662299/full	no	trial registry record
157	NCT03685864. Suture Embedding Acupuncture for Chronic Low Back Pain. https://clinicaltrials.gov/ct2/show/NCT03685864. Available: https://www.cochranelibrary.com/central/doi/10.1002/central/CN-01663638/full	no	trial registry record
158	NCT03801512. Comparing the Efficacy of Steroid, Acupuncture and Platelet Rich Plasma Injection in Patients With Sciatica. https://clinicaltrials.gov/ct2/show/NCT03801512. Available: https://www.cochranelibrary.com/central/doi/10.1002/central/CN-01706646/full	no	trial registry record
159	ChiCTR2000036874. A randomized controlled clinical study of Huo Long Moxibustion on cold low back pain. https://trialsearch.who.int/Trial2.aspx?TrialID=ChiCTR2000036874. Available: https://www.cochranelibrary.com/central/doi/10.1002/central/CN-02185105/full	no	trial registry record
160	ChiCTR2300070884. Combination of acupuncture and traditional Chinese medicine to improve the sciatica of lumbar disc herniation: a randomized controlled trial. https://trialsearch.who.int/Trial2.aspx?TrialID=ChiCTR2300070884. Available: https://www.cochranelibrary.com/central/doi/10.1002/central/CN-02569000/full	no	trial registry record
161	ITMCTR2200006754. Clinical Study on the Treatment of Low Back Pain with Intelligent Moxibustion Robot: a Randomized Clinical Control Experiment. https://trialsearch.who.int/Trial2.aspx?TrialID=ITMCTR2200006754. Available: https://www.cochranelibrary.com/central/doi/10.1002/central/CN-02525942/full	no	trial registry record
162	NCT05319288. Treating ALBP With Acupuncture - Comparison of the Efficacy Between Distal Points and Local Points. https://clinicaltrials.gov/show/NCT05319288. Available: https://www.cochranelibrary.com/central/doi/10.1002/central/CN-02388189/full	no	trial registry record
163	ChiCTR-TRC-12002206. Randomized double-blind and controlled clinical trial of acupuncture for cervical spondylopathy of cervical type. https://trialsearch.who.int/Trial2.aspx?TrialID=ChiCTR-TRC-12002206. Available: https://www.cochranelibrary.com/central/doi/10.1002/central/CN-01833196/full	no	trial registry record
164	ChiCTR2000037335. Clinical Study on Treatment of Senile Nonspecific Low Back Pain by Electroacupuncture at Jiaji Points Combined with Drug Fumigation. http://www.who.int/trialsearch/Trial2.aspx?TrialID=ChiCTR2000037335. Available: https://www.cochranelibrary.com/central/doi/10.1002/central/CN-02437333/full	no	trial registry record
165	Shi L, Liu GZ. A clinical study of Shen-Tong-Zhu-Yu Decoction Combining Magneto-caloric Therapeutic Apparatus in The Treatment of Blood-Stasis-and-Qi-Segmentation Lumbar Disc Herniation. World chinese Med [SHI JIE ZHONG YI YAO]. Available: https://www.cochranelibrary.com/central/doi/10.1002/central/CN-01928255/full	no	LBP not the major problem
166	ChiCTR2000029723. Tai Chi Quan vs. Physical Therapy for Chronic Low Back Pain: a Randomized Controlled Trial. https://trialsearch.who.int/Trial2.aspx?TrialID=ChiCTR2000029723. Available: https://www.cochranelibrary.com/central/doi/10.1002/central/CN-02165557/full	no	trial registry record
167	ACTRN12609000989246. A study on the effects of acupuncture alone compared to acupuncture together with pharmacotherapy on pain relief in emergency department patients with acute migraine, back pain and ankle sprain. http://www.who.int/trialsearch/Trial2.aspx?TrialID=ACTRN12609000989246. Available: https://www.cochranelibrary.com/central/doi/10.1002/central/CN-02432317/full	no	trial registry record
168	Multicenter randomized controlled study on acupuncture-massage comprehensive program for treatment of cervical spondylosis of arterial type. Zhongguo zhen jiu = chinese Acupunct moxibustion 25 (pp 227-231), 2005 Date Publ 01 apr 2005. Available: https://www.cochranelibrary.com/central/doi/10.1002/central/CN-01195541/full	no	trial registry record
169	NCT05665426. Infrared Thermography-based Study of the Warming Effect Difference at Waist. https://clinicaltrials.gov/show/NCT05665426. Available: https://www.cochranelibrary.com/central/doi/10.1002/central/CN-02509886/full	no	trial registry record
170	ChiCTR2000032504. Study on the practice and mechanism of integrated rehabilitation program for lumbar disc herniation: a randomized controlled trial. https://trialsearch.who.int/Trial2.aspx?TrialID=ChiCTR2000032504. Available: https://www.cochranelibrary.com/central/doi/10.1002/central/CN-02166085/full	no	trial registry record
171	ChiCTR1800018820. Clinical study forZhao’s Leihuo moxibustion in the treatment of cervical spondylotic radiculopathy. https://trialsearch.who.int/Trial2.aspx?TrialID=ChiCTR1800018820. Available: https://www.cochranelibrary.com/central/doi/10.1002/central/CN-01909862/full	no	trial registry record
172	RBR-8mfwcwf. Laser Acupuncture in the treatment of neck and low back pain - randomized clinical trial. https://trialsearch.who.int/Trial2.aspx?TrialID=RBR-8mfwcwf. Available: https://www.cochranelibrary.com/central/doi/10.1002/central/CN-02412869/full	no	trial registry record
173	YANG X-P. Analytical and Morphological Core. 1800.	no	funding
174	DANDA J. [Problems of the infections theory of acrodermatitis chronica atrophicans]. Sb Ved Pr Lek Fak Karlovy Univerzity Hradci Kralove. 1961;Suppl 4(3): 215–244.	no	not LBP related
175	Edelist G, Gross AE, Langer F. Treatment of low back pain with acupuncture. Can Anaesth Soc J. 1976;23: 303‐306. doi:10.1007/BF03005706	no	not carry out in China
176	Coan RM, Wong G, Ku SL, Chan YC, Wang L, Ozer FT, et al. The acupuncture treatment of low back pain: a randomized controlled study. Am J Chin Med. 1980;8: 181‐189. doi:10.1142/s0192415x80000141	no	not carry out in China
177	Gallacchi G, Müller W, Plattner GR, Schnorrenberger CC. Acupuncture and laser treatment in cervical and lumbar syndrome. Schweiz Med Wochenschr. 1981;111: 1360‐1366. Available: https://www.cochranelibrary.com/central/doi/10.1002/central/CN-00026185/full	no	not LBP related
178	Gallacchi G, Müller W. Acupuncture--does it contribute anything? Schweizerische Rundschau fur Medizin Prax. 1983;72: 778‐782. Available: https://www.cochranelibrary.com/central/doi/10.1002/central/CN-00031796/full	no	review
179	Jiang WZ, Zhou W, Zhao YG, Li YM, Zheng GC, Meng WC, et al. Treatment of discogenic back and leg pain based on differentiation of symptom-complex according to traditional Chinese medicine. J Tradit Chinese Med = Chung i tsa chih ying wen pan. 1986;6: 267–272. Available: http://ovidsp.ovid.com/ovidweb.cgi?T=JS&PAGE=reference&D=med2&NEWS=N&AN=2955173	no	LBP not the major problem
180	Zhang J, Deng EL, Zhang WP. [Comparative study of menstruation in 240 healthy women at various altitudes]. Zhong xi yi jie he za zhi = Chinese J Mod Dev Tradit Med. 1991;11: 538–540. Available: http://ovidsp.ovid.com/ovidweb.cgi?T=JS&PAGE=reference&D=med3&NEWS=N&AN=1773469	no	not LBP related
181	BM S. Chiropractic efficacy progress report: treatment of spinal neuralgia, cephalgia, vertigo and related peripheral conditions. CRJ Chiropr Res J. 1993;2: 17–32. Available: https://search.ebscohost.com/login.aspx?direct=true&db=rzh&AN=107155717&lang=zh-cn&site=ehost-live	no	LBP not the major problem
182	Omura Y. Accurate localization of organ representation areas on the feet & hands using the bi-digital O-ring test resonance phenomenon: its clinical implication in diagnosis & treatment--Part I. Acupunct Electrother Res. 1994;19: 153–190. doi:10.3727/036012994816357286	no	not LBP related
183	Zhi L, Jing S. Clinical comparison between scalp acupuncture combined with a single body acupoint and body acupuncture alone for the treatment of sciatica. Am J Acupunct. 1995;23: 305‐307. Available: https://www.cochranelibrary.com/central/doi/10.1002/central/CN-00209561/full	no	retrospective study
184	Melchart D, Hager S, Liao JZ, Linde K, Weidenhammer W. Observational studies in a network of hospitals using complementary medicine. Part II: Detailed results from the hospital for traditional Chinese medicine in Kotzting. Forsch Komplementarmed. 1998;5: 81–86. doi:10.1159/000021080	no	not carry out in China
185	KJ T, Fitter M, Brazier J, MacPherson H, Campbell M, JP N, et al. Longer-term clinical and economic benefits of offering acupuncture to patients with chronic low back pain assessed as suitable for primary care management. Complement Ther Med. 1999;7: 91–100. Available: https://search.ebscohost.com/login.aspx?direct=true&db=rzh&AN=107217571&lang=zh-cn&site=ehost-live	no	not treatment effectiveness
186	Yong D, Lim SH, Zhao CX, Cui SL, Zhang L, Lee TL. Acupuncture treatment at Ang Mo Kio Community Hospital--a report on our initial experience. Singapore Med J. 1999;40: 260–264.	no	retrospective study
187	Birch S, Sherman K. Zhong Yi acupuncture and low-back pain: Traditional Chinese medical acupuncture differential diagnoses and treatments for chronic lumbar pain. J Altern Complement Med. 1999;5: 415–425. doi:10.1089/acm.1999.5.415	no	review
188	Yi-Kai L, Xueyan A, Fu-Gen W. Silver needle therapy for intractable low-back pain at tender point after removal of nucleus pulposus. J Manipulative Physiol Ther. 2000;23: 320–323. doi:https://dx.doi.org/10.1067/mmt.2000.106869	no	post-surgery
189	Hui SS, Yuen PY. Validity of the modified back-saver sit-and-reach test: a comparison with other protocols. Med Sci Sports Exerc. 2000;32: 1655‐1659. doi:10.1097/00005768-200009000-00021	no	not intervention study
190	Xiong L, Zeng QY, Jinkins JR. CT and MRI characteristics of ossification of the ligamenta flava in the thoracic spine. Eur Radiol. 2001;11: 1798–1802. doi:10.1007/s003300000788	no	not LBP related
191	Hammerschlag R, Moffet H. SAR 2000: report on the 7th symposium of the society for acupuncture research. Clin Acupunct Orient Med. 2001;2: 2‐8. doi:10.1054/caom.2001.0074	no	study report
192	Sherman KJ, Hogeboom CJ, Cherkin DC. How traditional Chinese medicine acupuncturists would diagnose and treat chronic low back pain: Results of a survey of licensed acupuncturists in Washington State. Complement Ther Med. 2001;9: 146–153. doi:10.1054/ctim.2001.0458	no	not intervention study
193	Hogeboom CJ, Sherman KJ, Cherkin DC. Variation in diagnosis and treatment of chronic low back pain by traditional Chinese medicine acupuncturists. Complement Ther Med. 2001;9: 154–166. doi:10.1054/ctim.2001.0457	no	not RCT
194	DC C, Eisenberg D, KJ S, Barlow W, TJ K, Street J, et al. Randomized trial comparing traditional Chinese medical acupuncture, therapeutic massage, and self-care education for chronic low back pain. Arch Intern Med. 2001;161: 1081–1088. doi:10.1001/archinte.161.8.1081	no	not carry out in China
195	Sherman KJ, Cherkin DC, Hogeboom CJ. The diagnosis and treatment of patients with chronic low-back pain by Traditional Chinese Medical acupuncturists. J Altern Complement Med. 2001;7: 641‐650. doi:10.1089/10755530152755199	no	not carry out in China
196	MacPherson H. Workshop report “Acupuncture and science: fundamental contradiction or creative tension” March 5(th)2001. Complement Ther Med. 2001;9: 122. doi:10.1054/ctim.2001.0443	no	study report
197	Molsberger A, Böwing G, Haake M, Meier U, Winkler J, Molsberger F. Acupuncture in the treatment of locomotive disorders -: status of research and situation regarding clinical application. ORTHOPADE. 2002;31: 536-+. doi:10.1007/s00132-002-0339-4	no	review
198	Zhao J, Wang X, Hou T, He S. One versus two BAK fusion cages in posterior lumbar interbody fusion to L4-L5 degenerative spondylolisthesis: a randomized, controlled prospective study in 25 patients with minimum two-year follow-up. Spine (Phila Pa 1976). 2002;27: 2753‐2757. doi:10.1097/00007632-200212150-00003	no	LBP not the major problem
199	Yang X-Y, Zeng R, Mo T. Physical factor accelerated nerve functional rehabilitation in patients with lumbar disc hernia after surgery. Chinese J Clin Rehabil. 2002;6: 224‐225. Available: https://www.cochranelibrary.com/central/doi/10.1002/central/CN-00640740/full	no	LBP not the major problem
200	Liu J-L, Kuang Z-Q. Effects of high-chest prone position manipulation therapy in cervical spondylopathy. Chinese J Clin Rehabil. 2002;6: 1760‐1761. Available: https://www.cochranelibrary.com/central/doi/10.1002/central/CN-00642327/full	no	not LBP related
201	Haake M, Müller HH, Schade-Brittinger C, Prinz H, Basler HD, Streitberger K, et al. The German multicenter, randomized, partially blinded, prospective trial of acupuncture for chronic low-back pain: a preliminary report on the rationale and design of the trial. J Altern Complement Med. 2003;9: 763‐770. doi:10.1089/107555303322524616	no	not carry out in China
202	Bai W. Sciatica therapy with point on the pathway acupuncture in 50 cases. Chinese J Clin Rehabil. 2003;7: 1052. Available: https://www.cochranelibrary.com/central/doi/10.1002/central/CN-01760891/full	no	case report
203	Rodríguez Duarte MA, Martínez Delgado N, Valdés Sierra M, Verdecia Pereda A. No Title. Rev Cubana Enferm. 2003;19: 198–215	no	no title
204	Qiao J-L, Wang J-R, Gu Q, Zhang X-F, Lin N, Ma G-H, et al. A randomized controlled observation of acupotomology in treating syndrome of third lumbar vertebra transverse process. Chinese J Clin Rehabil. 2003;7: 3606‐3607. Available: https://www.cochranelibrary.com/central/doi/10.1002/central/CN-01729487/full	no	LBP not the major problem
205	Brinkhaus B, Becker-Witt C, Jena S, Linde K, Streng A, Wagenpfeil S, et al. Acupuncture Randomized Trials (ART) in patients with chronic low back pain and osteoarthritis of the knee - Design and protocols. Forschende Komplementarmedizin und Klass Naturheilkd. 2003;10: 185–191. doi:10.1159/000073474	no	involved knee pain
206	Chung OM, Yip SF, Ngan KC, Ng WF. Chondroblastoma of the lumbar spine with cauda equina syndrome. Spinal Cord. 2003;41: 359–364. doi:10.1038/sj.sc.3101458	no	LBP not the major problem
207	Melzer J, Iten E, Saller R. Crataegus berries: heart complaints, congestive heart failure NYHA I and II - a systematic review. Perfusion. 2003;16: 358–362.	no	review
208	Zhang HL. A randomized controlled trial of electroacupuncture and traction for treatment of nerve-root type cervical spondylosis. Chinese Acupunct moxibustion. 2003;23: 637‐639. Available: https://www.cochranelibrary.com/central/doi/10.1002/central/CN-01609466/full	no	not LBP related
209	Wang B-X, La J-L. Therapeutic effects of electro-acupuncture and diclofenic on herniation of lumbar intervertebral disc. Chinese J Clin Rehabil. 2004;8: 3413‐3415. Available: https://www.cochranelibrary.com/central/doi/10.1002/central/CN-00516339/full	no	not carry out in China
210	Lin C-Y, Yang B, Gu J-X. Application of satisfaction with treatment in the evaluation of exercise therapy improving lumbar pain elderly patients with lumbar disc herniation. Chinese J Clin Rehabil. 2004;8: 2004‐2005. Available: https://www.cochranelibrary.com/central/doi/10.1002/central/CN-00516309/full	no	retrospective study
211	Tan Z-M. Effect of acupoint injection of danshen compound injection at different dosages on the pain and motion of joint in patients with ankylosing spondylitis. Chinese J Clin Rehabil. 2004;8: 5610‐5611. Available: https://www.cochranelibrary.com/central/doi/10.1002/central/CN-00516657/full	no	LBP not the major problem
212	Lin M-N, Liu X-X, Liu J-H, Zhang A-P, Xu S-L, Gou J-H. Needle scalpel combined with massage therapy and simple massage therapy for nerve-root type cervical spondylopathy: a randomized controlled analysis on 100 patients. Chinese J Clin Rehabil. 2004;8: 4920‐4921. Available: https://www.cochranelibrary.com/central/doi/10.1002/central/CN-00516690/full	no	not LBP related
213	Pan B, Kato Y, Sengoku K, Takuma N, Niizeki N, Ishikawa M. Treatment of climacteric symptoms with herbal formulas of traditional Chinese medicine. Gynecol Obstet Invest. 2004;57: 144–148. doi:10.1159/000076003	no	non-pharmacological intervention not primary treatment
214	Pan H-L, He D. Evaluation of exercise therapy, magnetotherapy and light therapy in ameliorating the bone mineral density and low back pain in elderly patients with osteoporosis. Chinese J Clin Rehabil. 2004;8: 5072‐5073. Available: https://www.cochranelibrary.com/central/doi/10.1002/central/CN-00516699/full	no	LBP not the major problem
215	Wang J, Huang Q-M, Long Q-S. Combined therapy for low back pain based on the theory about quadratus lumborum myofascial trigger point pain: an analysis in 68 cases. Chinese J Clin Rehabil. 2004;8: 7904‐7905. Available: https://www.cochranelibrary.com/central/doi/10.1002/central/CN-01761730/full	no	case report
216	Weiner DK, Ernst E. Complementary and alternative approaches to the treatment of persistent musculoskeletal pain. Clin J Pain. 2004;20: 244–255. doi:10.1097/00002508-200407000-00006	no	involved other type of musculoskeletal pain
217	Yang H, Cheng S-D, Zheng F-Z. Effect of gushukang on remote ultrasonic conductive speed in radius and serum calcium and phosphorus in senile patients with cervical spondylosis complicated with osteoporosis. Chinese J Clin Rehabil. 2005;9: 246‐247. Available: https://www.cochranelibrary.com/central/doi/10.1002/central/CN-00569491/full	no	not LBP related
218	Zhang S-Q, Wang Z, Wang H-L. Analgesia of “three points and five methods” therapy on radiculalgia in protrusion of lumbar intervertebral disc. Chinese J Clin Rehabil. 2005;9: 226‐227. Available: https://www.cochranelibrary.com/central/doi/10.1002/central/CN-01754155/full	no	LBP not the major problem
219	He SS, Hussain N, Li SH, Hou TS. Clinical and prognostic analysis of ossified ligamentum flavum in a Chinese population. J NEUROSURGERY-SPINE. 2005;3: 348–354. doi:10.3171/spi.2005.3.5.0348	no	post-surgery
220	Furlan AD, van Tulder MW, Cherkin DC, Tsukayama H, Lao L, Koes BW, et al. Acupuncture and dry-needling for low back pain - art. no. CD001351.pub2. COCHRANE DATABASE Syst Rev. 2005. doi:10.1002/14651858.CD001351.pub2	no	review
221	Zhou Y-M, Huang Z-Q, Hu M-H, Zhou S-H, Huang T, Xu Y, et al. Clinical study on the effect of Shengxueling (Chinese characters) on idiopathic thrombocytopenic purpura. Chin J Integr Med. 2005;11: 60–64. doi:10.1007/bf02835753	no	LBP not the major problem
222	Wang Y-Q, Tang L-X, Pan C-Q. Amelioration of ventral acupuncture therapy on the pain symptom in patients with lumbar disc herniation. Chinese J Clin Rehabil. 2005;9: 122‐123. Available: https://www.cochranelibrary.com/central/doi/10.1002/central/CN-01786107/full	no	retrospective study
223	Dong H, Wang X, Meng X, Liu G. Forty-six cases of the nerve root-involved cervical spondylopathy treated by needling the “Sitian” points. J Tradit chinese Med = chung i tsa chih ying wen pan. 2005;25: 163‐165. Available: https://www.cochranelibrary.com/central/doi/10.1002/central/CN-00561667/full	no	case report
224	Yu JZ-. Effects of Electroacupuncture on Experimental Depression Z1 - 电针对实验性抑郁症的治疗作用评价. 2005.	no	LBP not the major problem
225	Kalauokalani D, Cherkin DC, Sherman KJ. A comparison of physician and nonphysician acupuncture treatment for chronic low back pain. Clin J Pain. 2005;21: 406–411. doi:https://dx.doi.org/10.1097/01.ajp.0000125265.40304.c5	no	not carry out in China
226	Endres HG, Zenz M, Schaub C, Molsberger A, Haake M, Streitberger K, et al. German Acupuncture Trials (gerac) address problems of methodology associated with acupuncture studies. SCHMERZ. 2005;19: 201-+. doi:10.1007/s00482-004-0345-z	no	not carry out in China
227	Wang B, Wu J-X, Wang J. Active exercise and massage for nonspecific low back pain: a clinical randomized controlled trial. Chinese J Clin Rehabil. 2005;9: 1‐3. Available: https://www.cochranelibrary.com/central/doi/10.1002/central/CN-00569456/full	no	not carry out in China
228	Zhang Y-Z, Wang X-H, Xing H-Y, Zhang L-M. Mechanical effects of traction and massage therapy on cervical spondylopathy. Chinese J Clin Rehabil. 2005;9: 159‐161. Available: https://www.cochranelibrary.com/central/doi/10.1002/central/CN-01738583/full	no	not LBP related
229	Furlan AD, van Tulder M, Cherkin D, Tsukayama H, Lao LX, Koes B, et al. Acupuncture and dry-needling for low back pain: An updated systematic review within the framework of the Cochrane Collaboration. Spine (Phila Pa 1976). 2005;30: 944–963. doi:10.1097/01.brs.0000158941.21571.01	no	review
230	Zeng H-H, Wu S-L, Huang L-R, Ma C, Xiao X-H. Effect of acupuncture combined with cupping on the pain index in patients with chronic lumbar muscle strain. Chinese J Clin Rehabil. 2005;9: 46‐47. Available: https://www.cochranelibrary.com/central/doi/10.1002/central/CN-00557502/full	no	not LBP related
231	Cho DY, Lee WY, Sheu PC, Chen CC. Cage containing a biphasic calcium phosphate ceramic (Triosite) for the treatment of cervical spondylosis. Surg Neurol. 2005;63: 497‐503; discussion 503‐4. doi:10.1016/j.surneu.2004.10.016	no	not LBP related
232	Yu Y, Kang J. Clinical studies on treatment of chronic prostatitis with acupuncture and mild moxibustion. J Tradit chinese Med = chung i tsa chih ying wen pan. 2005;25: 177‐181. Available: https://www.cochranelibrary.com/central/doi/10.1002/central/CN-00561671/full	no	LBP not the major problem
233	Jim JJT, Noponen-Hietala N, Cheung KMC, Ott J, Karppinen J, Sahraravand A, et al. The TRP2 allele of COL9A2 is an age-dependent risk factor for the development and severity of intervertebral disc degeneration. Spine (Phila Pa 1976). 2005;30: 2735–2742. doi:https://dx.doi.org/10.1097/01.brs.0000190828.85331.ef	no	LBP not the major problem
234	Zhao F-T, Zhao H, Guan J-L, Han X-H. Clinical study on long-term effectiveness of leflunomide compared with sulfasalazine in treatment of ankylosing spondylitis. Pharm care Res. 2006;6: 430‐432. Available: https://www.cochranelibrary.com/central/doi/10.1002/central/CN-00641878/full	no	non-pharmacological intervention not primary treatment
235	Liao HT, Chen HA, Chen CH, Wang HP, Tsai CY, Chang HN, et al. Undifferentiated spondyloarthropathy in Chinese patients. Arch Med Res. 2006;37: 384–387. doi:10.1016/j.arcmed.2005.08.002	no	LBP not the major problem
236	MacPherson H, Thorpe L, Thomas K. Beyond needling - Therapeutic processes in acupuncture care: A qualitative study nested within a low-back pain trial. J Altern Complement Med. 2006;12: 873–880. doi:10.1089/acm.2006.12.873	no	qualitative assessment
237	TOLOSA JE. NICHD Maternal Fetal Medicine Units Network. 2006	no	clinical questions
238	Yin Z-J, Chen X-M. Effect of clinostatic manipulation on blood flow velocity of patients with cervical spondylosis of vertebral artery type in supine position. Chinese J Clin Rehabil. 2006;10: 90‐91. Available: https://www.cochranelibrary.com/central/doi/10.1002/central/CN-00641784/full	no	not LBP related
239	Zhu HZ, Quan WC, Zhang XF, Qiao JL, Liu ZJ, Fu P, et al. Evaluation on clinical therapeutic effect of needle-knife therapy on cervical spondylosis. Zhongguo zhen jiu [Chinese Acupunct moxibustion]. 2006;26: 316‐318. Available: https://www.cochranelibrary.com/central/doi/10.1002/central/CN-00556719/full	no	not LBP related
240	Brinkhaus B, Witt CM, Jena S, Linde K, Streng A, Irnich D, et al. Interventions and physician characteristics in a randomized multicenter trial of acupuncture in patients with low-back pain. J Altern Complement Med. 2006;12: 649–657. doi:https://dx.doi.org/10.1089/acm.2006.12.649	no	not carry out in China
241	An G-H, Zhao Y, Sun P. Mechanism and application of Jiaji point in the treatment of cervical spondylosis. Chinese J Clin Rehabil. 2006;10: 129‐131. Available: https://www.cochranelibrary.com/central/doi/10.1002/central/CN-01732510/full	no	not LBP related
242	Liu J-H, Liu R-Z, Pan H-S, Bao J. Characteristics of cervical discogenic pain and its treatment with traditional Chinese medicine. Chinese J Clin Rehabil. 2006;10: 135–138. Available: https://www.embase.com/search/results?subaction=viewrecord&id=L46050099&from=export	no	not LBP related
243	Gao M-X, Liu X-Y, Zhen P, Wang P, Wang X-M, Xue Y. Evaluation of the efficacy of exercise program in the remission of low back pain in manage tank soldiers. Chinese J Clin Rehabil. 2006;10: 32‐34. Available: https://www.cochranelibrary.com/central/doi/10.1002/central/CN-00622732/full	no	retrospective study
244	Molsberger AF, Streitberger K, Kraemer J, Brittinger CS, Witte S, Boewing G, et al. Designing an acupuncture study: II. The nationwide, randomized, controlled German acupuncture trials on low-back pain and gonarthrosis. J Altern Complement Med. 2006;12: 733‐742. doi:10.1089/acm.2006.12.733	no	not carry out in China
245	Dai D, Fang M, Shen G. A study on lumbar stability of degenerative spondylolisthesis treated with spine fine adjusting manipulation. Chinese J Rehabil Med. 2006;21: 1110‐1112. Available: https://www.cochranelibrary.com/central/doi/10.1002/central/CN-00613578/full	no	LBP not the major problem
246	Yi L, Jingping B, Gele J, Baoleri X, Taixiang W. Operative versus non-operative treatment for thoracolumbar burst fractures without neurological deficit. Cochrane Database Syst Rev. 2006. doi:10.1002/14651858.CD005079.pub2	no	lumbar fracture
247	Zhou X, Bai Y-H. Combined therapy of traditional Chinese medicine and western medicine for low back pain. Chinese J Clin Rehabil. 2006;10: 118–120. Available: https://www.embase.com/search/results?subaction=viewrecord&id=L46050094&from=export	no	review
248	Zhang H-L, Zhong Y-M, Peng G-M, Wan Y-G. [Effects of a combined regime of auricular-plaster and body acupuncture in treatment of cervical spondylosis of vertebral artery type]. Zhongguo Zhen Jiu. 2006;26: 697–700.	no	not LBP related
249	Huang G-F, Zhang H-X, Zhang T-F, Yu F. Time-dependent analgesic effect of electroacupuncture at Jiaji acupoint in patients with lumbar disc herniation and its intervention on related factors of plasma. Chinese J Clin Rehabil. 2006;10: 1‐6. Available: https://www.cochranelibrary.com/central/doi/10.1002/central/CN-00641891/full	no	retrospective study
250	Li C, Zhang XL, Ding H, Tao YQ, Zhan HS. Comparative study on effects of manipulation treatment and transcutaneous electrical nerve stimulation on patients with cervicogenic headache. Zhong xi yi jie he xue bao [Journal Chinese Integr Med. 2007;5: 403‐406. doi:10.3736/jcim20070408	no	not LBP related
251	Harbach H, Moll B, Boedeker R-H, Vigelius-Rauch U, Otto H, Muehling J, et al. Minimal immunoreactive plasma beta-endorphin and decrease of cortisol at standard analgesia or different acupuncture techniques. Eur J Anaesthesiol. 2007;24: 370–376. doi:https://dx.doi.org/10.1017/S0265021506001906	no	LBP not the major problem
252	MacPherson H, Thomas K. Traditional acupuncture for low back pain: developing high quality evidence while maintaining the integrity of the treatment processes. Eur J Orient Med. 2007;5: 26‐30. Available: https://www.cochranelibrary.com/central/doi/10.1002/central/CN-01746006/full	no	not carry out in China
253	Streng A. Summary of the randomized controlled trials from the German model projects on acupuncture for chronic pain. J Chinese Med. 2007; 5‐10. Available: https://www.cochranelibrary.com/central/doi/10.1002/central/CN-01748443/full	no	not carry out in China
254	HOUT MH. Berkeley Population Center. 2007.	no	not LBP related
255	Zhang ZM, Jin DD, Chen JT. Comparative study of dynamic fixation with rigid fixation in the management of degenerative lumbar spondylosis. Zhonghua Wai Ke Za Zhi. 2008;46: 346‐349. Available: https://www.cochranelibrary.com/central/doi/10.1002/central/CN-00713193/full	no	LBP not the major problem
256	Cheng M-Y, Lyu R-K, Chang Y-J, Chen R-S, Huang C-C, Wu T, et al. Spinal cord infarction in Chinese patients. Clinical features, risk factors, imaging and prognosis. Cerebrovasc Dis. 2008;26: 502–508. doi:https://dx.doi.org/10.1159/000155988	no	LBP not the major problem
257	Zhang B-M, Wu Y-C, Shao P, Shen J, Jin R-F. Electro-acupuncture therapy for lumbar intervertebral disc protrusion: a randomized controlled study. J Clin Rehabil tissue Eng Res. 2008;12: 353‐355. Available: https://www.cochranelibrary.com/central/doi/10.1002/central/CN-00708631/full	no	retrospective study
258	Najm WI. German acupuncture trials (GERAC) for chronic low back pain. Med Acupunct. 2008;20: 131‐132. doi:10.1089/acu.2008.0622	no	not carry out in China
259	Molsberger AF, Zhou J, Arndt D, Teske W. Chinese Acupuncture for Chronic Low Back Pain: An International Expert Survey. J Altern Complement Med. 2008;14: 1089–1095. doi:10.1089/acm.2008.0138.A	no	not RCT
260	Wang M-Y, Tsai P-S, Lee P-H, Chang W-Y, Yang C-M. Systematic review and meta-analysis of the efficacy of tuina for cervical spondylosis. J Clin Nurs. 2008;17: 2531–2538. doi:10.1111/j.1365-2702.2008.02446.x	no	not LBP related
261	HORWITZ P. Early Math Learning and Assessment Software for Students and Teachers. 2008.	no	not LBP related
262	Ammendolia C, Furlan AD, Imamura M, Irvin E, van Tulder M. Evidence-informed management of chronic low back pain with needle acupuncture. Spine J. 2008;8: 160‐172. doi:10.1016/j.spinee.2007.10.014	no	not treatment effectiveness
263	Wang Z, Zhang T, Zhang H-X, Zhang Q-J. [Clinical observation on acupoint-injection for treatment of lumbago-leg pain induced by primary osteoporosis]. Zhongguo Zhen Jiu. 2008;28: 261–264. Available: http://ovidsp.ovid.com/ovidweb.cgi?T=JS&PAGE=reference&D=med7&NEWS=N&AN=18481716	no	LBP not the major problem
264	Mok LC, Lee IF-K. Anxiety, depression and pain intensity in patients with low back pain who are admitted to acute care hospitals. J Clin Nurs. 2008;17: 1471–1480. doi:10.1111/j.1365-2702.2007.02037.x	no	retrospective study
265	Riehl G. Treatment observation of acupuncture series in the therapy of lumbago and headache in general practice. Dtsch zeitschrift fur Akupunkt. 2008;51: 26‐29. doi:10.1016/j.dza.2008.10.004	no	not carry out in China
266	Yuan J, Kerr D, Park J, Liu XH, McDonough S. Treatment regimens of acupuncture for low back pain-A systematic review. Complement Ther Med. 2008;16: 295–304. doi:10.1016/j.ctim.2008.04.006	no	review
267	Yu J, Zhu L-G, Gao J-H, Wang S-Q. Changes in serum interleukin-1 beta, interleukin-6, and tumor necrosis factor alpha in patients with lumbar disc herniation after Shenshi Tongluo therapy: randomized controlled study. J Clin Rehabil tissue Eng Res. 2008;12: 1221‐1224. Available: https://www.cochranelibrary.com/central/doi/10.1002/central/CN-00708544/full	no	retrospective study
268	Stoer W, Irnich D. Acupuncture. Basics, practice, and evidence. ANAESTHESIST. 2009;23: 405–417. doi:10.1007/s00101-008-1500-1	no	review
269	Li Z-G. Comparative study on WHO Western Pacific Region and World Federation of Chinese Medicine Societies international standard terminologies on traditional medicine: An analysis of the causes of diseases (Part 1). J Chinese Integr Med. 2009;7: 397–400. doi:10.3736/jcim20110717	no	review
270	Ma X, Zhao XF, Zhao YB. A clinical study on different decompression methods in cervical spondylosis. Zhonghua Wai Ke Za Zhi. 2009;47: 607‐609. Available: https://www.cochranelibrary.com/central/doi/10.1002/central/CN-00865547/full	no	not LBP related
271	Chen X, Jia W, Liu M, Meng X, Ma Y-D, Wang L. [Observation on therapeutic effect of digital acupoint pressure for treatment of the nerve root type of cervical spondylosis]. Zhongguo Zhen Jiu. 2009;29: 659–662. Available: http://ovidsp.ovid.com/ovidweb.cgi?T=JS&PAGE=reference&D=med7&NEWS=N&AN=19947274	no	not LBP related
272	Yang BRZ-. The quality of life and affecting psychosocial factors of donors of living donor liver transplantation. 2009	no	not LBP related
273	ROSEN BR. Core Center for Multimodal Evaulation of Acupuncture Mechanisms. 2009	no	review
274	Collazo Chao E. No Title. Rev la Soc Española del Dolor. 2009;16: 79–86.	no	no title
275	Kumnerddee W. Effectiveness comparison between Thai traditional massage and Chinese acupuncture for myofascial back pain in Thai military personnel: a preliminary report. Chotmaihet thangphaet [Journal Med Assoc Thailand]. 2009;92 Suppl 1: S117‐23. Available: https://www.cochranelibrary.com/central/doi/10.1002/central/CN-00771523/full	no	pilot study
276	Lund I, Naslund J, Lundeberg T. Minimal acupuncture is not a valid placebo control in randomised controlled trials of acupuncture: a physiologist’s perspective. Chin Med. 2009;4 CC-C: 1. doi:10.1186/1749-8546-4-1	no	not RCT
277	Ho SSM, Yu W, Lao TT, Chow DHK, Chung JWY, Li Y. Garment needs of pregnant women based on content analysis of in-depth interviews. J Clin Nurs. 2009;18: 2426–2435. doi:10.1111/j.1365-2702.2009.02786.x	no	not LBP related
278	Shen Y-C, Shen Y-X. Effect of eperisone hydrochloride on the paraspinal muscle blood flow in patients with chronic low back pain: a randomized controlled observation. J Clin Rehabil tissue Eng Res. 2009;13: 1293‐1296. Available: https://www.cochranelibrary.com/central/doi/10.1002/central/CN-00754917/full	no	non-pharmacological intervention not primary treatment
279	Zhao F-T, Zhao H, Wang Y-L. Efficacy of etanercept on ankylosing spondylitis. J shanghai jiaotong Univ (medical Sci. 2009;29: 1506‐1508. Available: https://www.cochranelibrary.com/central/doi/10.1002/central/CN-00803098/full	no	LBP not the major problem
280	Liao ZT, Pan YF, Huang JL, Huang F, Chi WJ, Zhang KX, et al. An epidemiological survey of low back pain and axial spondyloarthritis in a Chinese Han population. Scand J Rheumatol. 2009;38: 455–459. doi:https://dx.doi.org/10.3109/03009740902978085	no	not RCT
281	Liong CZ-. Effects of a Kidney-Tonifying Herbal Formula on Type I Osteoporosis. The Chinese University of Hong Kong (Hong Kong), Hong Kong; 2009	no	LBP not the major problem
282	Zhang L, Li J-K, Chen Z-H, Sun X-J, Liu J-P. CT-guided intradiscal ozone injection combined with intervertebral facet joint steroid injection for lumbar disk herniation accompanied with intervertebral arthritis. J Interv Radiol. 2009;18: 853‐855. Available: https://www.cochranelibrary.com/central/doi/10.1002/central/CN-00803097/full	no	LBP not the major problem
283	Tian Y-F, Liu Y-L, Yang K-H, Chen G-Y. Effectiveness of cervical disc replacement versus anterior cervical decompression and fusion for single level cervical spondylosis: A systematic review. J Clin Rehabil Tissue Eng Res. 2009;13: 6831–6835. doi:10.3969/j.issn.1673-8225.2009.35.005	no	review
284	Jiang S-Y, Yan J-T, Fang M, Zuo Y-Z, Gong L, Sun W-Q. Biomechanical changes associated with vertebral body in the process of cervical spondylosis treatment. J Clin Rehabil tissue Eng Res. 2009;13: 2029‐2032. Available: https://www.cochranelibrary.com/central/doi/10.1002/central/CN-00754306/full	no	not LBP related
285	Zhang QQZ-. Study on anesthesia of electro-acupuncture combined with enflurane on effects physiological and biochemical values in goats. 2009	no	not LBP related
286	Cui X, Trinh K, Wang YJ. Chinese herbal medicine for chronic neck pain due to cervical degenerative disc disease. COCHRANE DATABASE Syst Rev. 2010. doi:10.1002/14651858.CD006556.pub2	no	not LBP related
287	Yu Z, Yi-peng W, Gui-xing Q, Hong Z, Jian-guo Z, Xi Z. Efficacy of the Dynamic Interspinous Assisted Motion system in clinical treatment of degenerative lumbar disease. Chin Med J (Engl). 2010;123: 2974–2977. doi:10.3760/cma.j.issn.0366-6999.2010.21.004	no	LBP not the major problem
288	Xin W, Fangjian G, Hua W, Jiangtao X, Shouyi W, Yingchun Z, et al. Enhanced external counterpulsation and traction therapy ameliorates rotational vertebral artery flow insufficiency resulting from cervical spondylosis. Spine (Phila Pa 1976). 2010;35: 1415‐1422. doi:10.1097/BRS.0b013e3181c62956	no	not LBP related
289	Wang ZC, Chen XS, Wang DW, Shi JG, Jia LS, Xu GH, et al. The genetic association of vitamin D receptor polymorphisms and cervical spondylotic myelopathy in Chinese subjects. Clin Chim Acta. 2010;411: 794–797. doi:https://dx.doi.org/10.1016/j.cca.2010.01.031	no	not LBP related
290	Liang Q-Q, Xi Z-J, Bian Q, Cui X-J, Li C-G, Hou W, et al. Herb Formula “Fufangqishe-Pill” Prevents Upright Posture-Induced Intervertebral Disc Degeneration at the Lumbar in Rats. J Pharmacol Sci. 2010;113: 23–31. doi:10.1254/jphs.09231FP	no	not human
291	Miao EY, Miao MY. Effect of electroacupuncture on the third lumbar transverse process syndrome: a randomized controlled trial. Med Acupunct. 2010;22: 249‐255. doi:10.1089/acu.2010.0764	no	LBP not the major problem
292	Ye TW, Jia LS, Chen AM, Yuan W. Brown-Sequard syndrome due to penetrating injury by an iron fence point. Spinal Cord. 2010;48: 582–584. doi:10.1038/sc.2009.174	no	LBP not the major problem
293	Tang XGZ-. Studies on a new form of prepared traditional chinese medicine and its mechanism for dairy cow mastitis. 2010.	no	not LBP related
294	Qian J, Tian Y, Hu J-H. Clinical study of cervical spondylosis and male erectile dysfunction. Natl Med J China. 2010;90: 3368–3370. doi:10.3760/cma.j.issn.0376-2491.2010.47.016	no	not LBP related
295	Lian XF, Xu JG, Zeng BF, Zhou W, Kong WQ, Hou TS. Noncontiguous anterior decompression and fusion for multilevel cervical spondylotic myelopathy: a prospective randomized control clinical study. Eur spine J. 2010;19: 713‐719. doi:10.1007/s00586-010-1319-8	no	not LBP related
296	Su JT, Zhou QH, Li R, Zhang J, Li WH, Wang Q. Immediate analgesic effect of wrist-ankle acupuncture for acute lumbago: a randomized controlled trial. Zhongguo zhen jiu [Chinese Acupunct moxibustion]. 2010;30: 617‐622. Available: https://www.cochranelibrary.com/central/doi/10.1002/central/CN-00762671/full	no	retrospective study
297	Wei FX, Liu SY, Liang CX, Li HM, Long HQ, Yu BS, et al. Transpedicular fixation in management of thoracolumbar burst fractures: monosegmental fixation versus short-segment instrumentation. Spine (Phila Pa 1976). 2010;35: E714‐20. doi:10.1097/BRS.0b013e3181d7ad1d	no	lumbar fracture
298	Yee DKH, Samartzis D, Wong Y-W, Luk KDK, Cheung KMC. Infective spondylitis in Southern Chinese: a descriptive and comparative study of ninety-one cases. Spine (Phila Pa 1976). 2010;35: 635–641. doi:https://dx.doi.org/10.1097/BRS.0b013e3181cff4f6	no	not RCT
299	Harms MC, Peers CE, Chase D. Low back pain: what determines functional outcome at six months? An observational study. BMC Musculoskelet Disord. 2010;11: 236. doi:https://dx.doi.org/10.1186/1471-2474-11-236	no	not RCT
300	Yang J, Huang K, Yang Z, Wang X, Xiao J. Comparative study on indirect decompression versus open decompression to vertebral canal in treating thoracolumbar burst fractures without neurologic deficit. Zhongguo xiu fu chong jian wai ke za zhi [Chinese J reparative Reconstr surgery]. 2010;24: 32‐36. Available: https://www.cochranelibrary.com/central/doi/10.1002/central/CN-00743037/full	no	lumbar fracture
301	Cao P, Jiang L, Zhuang C, Yang Y, Zhang Z, Chen W, et al. Intradiscal injection therapy for degenerative chronic discogenic low back pain with end plate Modic changes. Spine J. 2011;11: 100‐106. doi:10.1016/j.spinee.2010.07.001	no	non-pharmacological intervention not primary treatment
302	Shi YHZ-. Clinical observation of dynamic stabilization system in treatment of degenerative lumbar disease. 2011.	no	LBP not the major problem
303	Li K-P, Zhu J, Zhang J-L, Huang F. Idiopathic retroperitoneal fibrosis (RPF): clinical features of 61 cases and literature review. Clin Rheumatol. 2011;30: 601–605. doi:10.1007/s10067-010-1580-6	no	review
304	ChiCTR-TRC-11001881. Experimental and clinical study of prognosis of chronic compartment syndrome. https://trialsearch.who.int/Trial2.aspx?TrialID=ChiCTR-TRC-11001881. 2011. Available: https://www.cochranelibrary.com/central/doi/10.1002/central/CN-01861551/full	no	trial registry record
305	Ferreira AS, Lopes AJ. Chinese Medicine Pattern Differentiation and Its Implications for Clinical Practice. Chin J Integr Med. 2011;17: 818–823. doi:10.1007/s11655-011-0892-y	no	LBP not the major problem
306	Liang B, Yin G, Zhao J, Li N, Hu Z. Surgical treatment of degenerative lumbar instability by minimally invasive transforaminal lumbar interbody fusion. Zhongguo xiu fu chong jian wai ke za zhi [Chinese J reparative Reconstr surgery]. 2011;25: 1449‐1454. Available: https://www.cochranelibrary.com/central/doi/10.1002/central/CN-00900857/full	no	LBP not the major problem
307	Wang HLZ-. Development on the sleep improvement functional beverage rice wine. 2011.	no	not LBP related
308	Chen C, Wei H, Zhang W, Gu Y, Tang G, Dong R, et al. Comparative study of kyphoplasty for chronic painful osteoporotic vertebral compression fractures via unipedicular versus bipedicular approach. J Spinal Disord Tech. 2011;24: E62‐5. doi:10.1097/BSD.0b013e318228f470	no	lumbar fracture
309	Zhu L, Lang J, Ren C, Liu X. Clinical study of ischial spinous fascia fixation, a new pelvic reconstructive surgery. Int Urogynecol J Pelvic Floor Dysfunct. 2011;22: S1926. doi:10.1007/s00192-011-1521-1	no	LBP not the major problem
310	Wan J, Xu TT, Shen QF, Li HN, Xia YP. Influence of hinge position on the effectiveness of open-door expansive laminoplasty for cervical spondylotic myelopathy. Chinese J Traumatol = zhonghua chuang shang za zhi. 2011;14: 36‐41. doi:10.3760/cma.j.issn.1008-1275.2011.01.007	no	not LBP related
311	Wu F, Kang MF, Xiong P, Xiong J. Clinical randomized controlled trials of treatment of neck-back myofascial pain syndrome by acupuncture of Ashi-points combined with moxibustion of heat-sensitive points. Zhen CI yan jiu = Acupunct Res. 2011;36: 116‐120. Available: https://www.cochranelibrary.com/central/doi/10.1002/central/CN-00788018/full	no	LBP not the major problem
312	Molsberger A, Zhou J, Boewing L, Arndt D, Karst M, Teske W, et al. An international expert survey on acupuncture in randomized controlled trials for low back pain and a validation of the low back pain acupuncture score. Eur J Med Res. 2011;16: 133‐138. doi:10.1186/2047-783x-16-3-133	no	not RCT
313	Liao Z, Lin Z, Xu M, Hu Z, Li T, Wei Q, et al. Clinical features of axial undifferentiated spondyloarthritis (USpA) in China: HLA-B27 is more useful for classification than MRI of the sacroiliac joint. Scand J Rheumatol. 2011;40: 439–443. doi:10.3109/03009742.2011.585348	no	LBP not the major problem
314	Samartzis D, Karppinen J, Mok F, Fong DYT, Luk KDK, Cheung KMC. A Population-Based Study of Juvenile Disc Degeneration and Its Association with Overweight and Obesity, Low Back Pain, and Diminished Functional Status. J BONE Jt SURGERY-AMERICAN Vol. 2011;93A: 662–670. doi:10.2106/JBJS.I.01568	no	not carry out in China
315	Fukutake T. Cerebral Autosomal Recessive Arteriopathy with Subcortical Infarcts and Leukoencephalopathy (CARASIL): From Discovery to Gene Identification. J STROKE Cerebrovasc Dis. 2011;20: 85–93. doi:10.1016/j.jstrokecerebrovasdis.2010.11.008	no	not LBP related
316	Hu GFZ-. Analysis of 287 patients with aortic dissection: general characteristics, outcomes and risk factors in a single center. 2011	no	case report
317	Robinson N, Lorenc A, Liao X. The evidence for Shiatsu: a systematic review of Shiatsu and acupressure. BMC Complement Altern Med. 2011;11. doi:10.1186/1472-6882-11-88	no	review
318	Smith CA, Zhu X, He L, Song J. Acupuncture for primary dysmenorrhoea. COCHRANE DATABASE Syst Rev. 2011. doi:10.1002/14651858.CD007854.pub2	no	not LBP related
319	Chan LK, Yu ECS, Li SY. Depression in patients receiving peritoneal dialysis. East Asian Arch Psychiatry. 2011;21: 99–107	no	not LBP related
320	Seca SMFZ-. Acute Effects of Acupuncture in Chronic Low Back Pain a Preliminary, Prospective, Randomized, Controlled and Single Blinded Study. Universidade do Porto (Portugal), Portugal; 2011	no	not carry out in China
321	González Gámez S, Rodríguez Labañino R, Caballero Ordúñez A, Selva Capdesuñer A. No Title. MEDISAN. 2011;15: 300–307.	no	no title
322	Zhu L, Lang J, Zhang Q. Clinical study of ischia spinous fascia fixation - A new pelvic reconstructive surgery. Int Urogynecol J. 2011;22: 499–503. doi:10.1007/s00192-010-1307-x	no	LBP not the major problem
323	Tian W, Han X, He D, Liu B, Li Q, Li ZY, et al. The comparison of computer assisted minimally invasive spine surgery and traditional open treatment for thoracolumbar fractures. Zhonghua Wai Ke Za Zhi. 2011;49: 1061‐1066. Available: https://www.cochranelibrary.com/central/doi/10.1002/central/CN-00961603/full	no	lumbar fracture
324	Kong LJ, Fang M, Zhan HS, Yuan WA, Pu JH, Cheng YW, et al. Tuina-focused integrative chinese medical therapies for inpatients with low back pain: a systematic review and meta-analysis. Evid Based Complement Alternat Med. 2012;2012: 578305. doi:10.1155/2012/578305	no	review
325	Leung PC, Ko ECH, Siu SWS, Pang ESY, Wong ELY, Cheng KF. Developing an effective health supplement for the prevention of osteoporosis. Int J Osteoporos Metab Disord. 2012;5: 1–12. doi:10.3923/ijom.2012.1.12	no	LBP not the major problem
326	Guo K, Li L, Zhan HS, Wang HH, Shi YY. [Systematic review of clinical randomized controlled trials on manipulation treatment for vertebral artery type of cervical spondylosis]. Zhongguo Gu Shang. 2012;25: 9–13. Available: https://www.embase.com/search/results?subaction=viewrecord&id=L364818949&from=export	no	review
327	Guan W, Bai J, Liu J, Wang S, Zhuang Q, Ye Z, et al. Microwave ablation versus partial nephrectomy for small renal tumors: intermediate-term results. J Surg Oncol. 2012;106: 316‐321. doi:10.1002/jso.23071	no	not LBP related
328	Wei X, Yi H, Wu B, Qi M, Li X, Chen Z, et al. A valid cross-culturally adapted simplified Chinese version of the Quebec Back Pain Disability Scale. J Clin Epidemiol. 2012;65: 1321–1328. doi:10.1016/j.jclinepi.2012.06.007	no	not RCT
329	Zhu QG, Fang M, Pan L. Effects of tuina manipulation on the three-dimensional space of cervical vertebral segments of cervical spondylosis patients. Zhongguo zhong xi yi jie he za zhi zhongguo zhongxiyi jiehe zazhi = chinese J Integr Tradit West Med. 2012;32: 922‐925. Available: https://www.cochranelibrary.com/central/doi/10.1002/central/CN-00961233/full	no	not LBP related
330	Duarte AJMZ-. Efeitos Agudos da Acupunctura Na dor Lombar Crónica Estudo Prospetivo, Randomizado, Controlado e Duplo-Cego. Universidade do Porto (Portugal), Portugal; 2012	no	not carry out in China
331	Lin JH, Chiu TT, Hu J. Chinese manipulation for mechanical neck pain: a systematic review. Clin Rehabil. 2012;26: 963–973. Available: https://www.embase.com/search/results?subaction=viewrecord&id=L366395914&from=export	no	review
332	Lin B, Lin QY, He MC, Liu H, Guo ZM, Lin KS. Clinical study on unilateral pedicle screw fixation and interbody fusion for the treatment of lumbar degenerative diseases under Quadrant system. Zhongguo gu shang [China J Orthop Traumatol. 2012;25: 468‐473. Available: https://www.cochranelibrary.com/central/doi/10.1002/central/CN-00837258/full	no	LBP not the major problem
333	Kim KH, Kong JC, Choi JY, Choi TY, Shin BC, McDonald S, et al. Impact of Including Korean Randomized Controlled Trials in Cochrane Reviews of Acupuncture. PLoS One. 2012;7: e47619. doi:10.1371/journal.pone.0047619	no	review
334	Cao H, Li X, Liu J. An Updated Review of the Efficacy of Cupping Therapy. PLoS One. 2012;7. doi:10.1371/journal.pone.0031793	no	review
335	Ding Q, Yan M, Zhou J, Yang L, Guo J, Wang J, et al. Clinical effects of innovative tuina manipulations on treating cervical spondylosis of vertebral artery type and changes in cerebral blood flow. J Tradit Chinese Med = Chung i tsa chih ying wen pan. 2012;32: 388–392. doi:https://dx.doi.org/10.1016/s0254-6272(13)60043-6	no	not LBP related
336	Cheung KMC, Samartzis D, Karppinen J, Luk KDK. Are “patterns” of lumbar disc degeneration associated with low back pain?: New insights based on skipped level disc pathology. Spine (Phila Pa 1976). 2012;37: E430–E438. doi:10.1097/BRS.0b013e3182304dfc	no	retrospective study
337	Wang L, Lv F, Ma X, Jiang J. Multifocal Osteolytic Lesions Within Lumbar Spine in a Middle-Aged Chinese Woman A Benign Metastasizing Leiomyoma? Spine (Phila Pa 1976). 2012;37: E259–E263. doi:10.1097/BRS.0b013e31822e9578	no	not LBP related
338	Kim T-H, Lee C-R, Choi T-Y, Lee MS. Intramuscular stimulation therapy for healthcare: a systematic review of randomised controlled trials. Acupunct Med. 2012;30: 286–290. doi:10.1136/acupmed-2012-010182	no	review
339	Xueqiang W, Jiejiao Z, Xia B, Jing L. Effect of core stability training on patients with chronic low back pain. Healthmed. 2012;6: 754‐759. Available: https://www.cochranelibrary.com/central/doi/10.1002/central/CN-00979776/full	no	retrospective study
340	Tong Y, He W, Yang C, Zhang B, Du J, Zhao Y. [Analysis of the status and trends of international research in complementary and alternative medicine based on literature mining]. Zhong Xi Yi Jie He Xue Bao. 2012;10: 597–603.	no	review
341	Zhang Y, Wang C, Guo Y. [Of clinical reseach on cervical spondylosis treated with acupoint injection in recent five years]. Zhongguo Zhen Jiu. 2012;32: 477–479.	no	not LBP related
342	Yun M, Xiong N, Guo M, Zhang J, Liu D, Luo Y, et al. Acupuncture at the back-pain-acupoints for chronic low back pain of Peacekeepers in Lebanon: a randomized controlled trial. J Musculoskelet Pain. 2012;20: 107‐115. doi:10.3109/10582452.2012.673544	no	not carry out in China
343	Huang L-J, Luo W-J, Zhang K-B, Geng J-H. Efficacy observation on cervical spondylosis of vertebral artery type treated with warm needling and rehabilitation physiotherapy therapy. World J Acupunct - moxibustion. 2012;22: 12‐16. doi:10.1016/S1003-5257(12)60021-X	no	not LBP related
344	Liang ZH, Di Z, Jiang S, Xu SJ, Zhu XP, Fu WB, et al. The optimized acupuncture treatment for neck pain caused by cervical spondylosis: a study protocol of a multicentre randomized controlled trial. Trials. 2012;13 CC-: 107. doi:10.1186/1745-6215-13-107	no	study protocol
345	Orsi F. Pancreas and liver. Cardiovasc Intervent Radiol. 2012;35: S50–S51. doi:10.1007/s00270-012-0437-6	no	not LBP related
346	Wang Y, Wu Q. Sparse PCA by iterative elimination algorithm. Adv Comput Math. 2012;36: 137–151. doi:10.1007/s10444-011-9186-3	no	not RCT
347	Bishop FL, Amos N, Yu H, Lewith GT. Health-care sector and complementary medicine: practitioners’ experiences of delivering acupuncture in the public and private sectors. Prim Health Care Res Dev. 2012;13: 269–278. doi:10.1017/S1463423612000035	no	not carry out in China
348	Yu Y, Liu W, Song D, Guo Q, Jia L. Diagnosis of discogenic low back pain in patients with probable symptoms but negative discography. Arch Orthop Trauma Surg. 2012;132: 627‐632. doi:10.1007/s00402-011-1448-5	no	not RCT
349	Lu Z, Yi X, Feng W, Ding J, Xu H, Zhou X, et al. Cost-benefit analysis of laparoscopic surgery versus laparotomy for patients with endometrioid endometrial cancer: Experience from an institute in China. J Obstet Gynaecol Res. 2012;38: 1011–1017. doi:10.1111/j.1447-0756.2011.01820.x	no	cancer pain
350	Lin X-J, Li R. [Comparison and thinking on literatures of low back pain treated with acupuncture-moxibustion published in foreign SCI journals and domestic core journals]. Zhongguo Zhen Jiu. 2012;32: 644–648. Available: http://ovidsp.ovid.com/ovidweb.cgi?T=JS&PAGE=reference&D=med9&NEWS=N&AN=22997799	no	not RCT
351	Jiang CB, Wang J, Zheng ZX, Hou JS, Ma L, Sun T. Efficacy of cervical fixed-point traction manipulation for cervical spondylotic radiculopathy: a randomized controlled trial. Zhong xi yi jie he xue bao [Journal Chinese Integr Med. 2012;10: 54‐58. doi:10.3736/jcim20120109	no	not LBP related
352	He J, Zheng M, Zhang M, Jiang H. Acupuncture for mumps in children. COCHRANE DATABASE Syst Rev. 2012. doi:10.1002/14651858.CD008400.pub2	no	review
353	Wei X, Chen Z, Bai Y, Zhu X, Wu D, Liu X, et al. Validation of the Simplified Chinese Version of the Functional Rating Index for Patients With Low Back Pain. Spine (Phila Pa 1976). 2012;37: 1602–1608. doi:10.1097/BRS.0b013e318252ddd1	no	not RCT
354	Guo CQ, Dong FH, Li SL, Qiao JL, Jiang ZI, Liu NG, et al. Effects of acupotomy lysis on local soft tissue tension in patients with the third lumbar vertebrae transverse process syndrome. Zhongguo zhen jiu [Chinese Acupunct moxibustion]. 2012;32: 617‐620. Available: https://www.cochranelibrary.com/central/doi/10.1002/central/CN-00901783/full	no	LBP not the major problem
355	Han X, Ma WZ, Wang WY. Randomized controlled trails for “equilibrium-acupuncture” treatment of lumbar pain in patients with lumbar intervertebral disc prolapse. Zhen CI yan jiu = Acupunct Res. 2013;38: 57‐63. Available: https://www.cochranelibrary.com/central/doi/10.1002/central/CN-00905622/full	no	LBP not the major problem
356	Liu M-J, Mu J-P, Zheng S, Ren C-J. Efficacy observation on cervical spondylosis of nerve root type treated by the warm needling at Jiáj (EX-B 2) and tapping with plum-blossom needle. World J Acupunct - moxibustion. 2013;23: 6‐10. doi:10.1016/S1003-5257(14)60002-7	no	not LBP related
357	Liu X, Yuan S, Tian Y. Modified unilateral laminotomy for bilateral decompression for lumbar spinal stenosis: technical note. Spine (Phila Pa 1976). 2013;38: E732‐7. doi:10.1097/BRS.0b013e31828fc84c	no	LBP not the major problem
358	He W, Tong Y, Zhao Y, Zhang L, Ben H, Qin Q, et al. Review of controlled clinical trials on acupuncture versus sham acupuncture in Germany. J Tradit Chinese Med. 2013;33: 403–407. doi:10.1016/s0254-6272(13)60187-9	no	review
359	Weiß J, Quante S, Xue F, Muche R, Reuss-Borst M. Effectiveness and Acceptance of Acupuncture in Patients with Chronic Low Back Pain: results of a Prospective, Randomized, Controlled Trial. J Altern Complement Med. 2013;19: 935‐941. doi:10.1089/acm.2012.0338	no	not carry out in China
360	ChiCTR-TRC-13003494. Tuina for the treatment of Chronic Low Back Pain: study protocol for a randomized controlled trial. https://trialsearch.who.int/Trial2.aspx?TrialID=ChiCTR-TRC-13003494. 2013. Available: https://www.cochranelibrary.com/central/doi/10.1002/central/CN-01822074/full	no	trial registry record
361	Yau CY. The Effects of Nurse-Initiated Early Pain Management Program (NIEPMP) for Acute Back Pain in Emergency Medicine Ward: A Randomized Control Trial. Effects of Nurse-initiated Early Pain Management Program (niepmp) for Acute Back Pain in Emergency Medicine Ward: A Randomized Control Trial. Chinese University of Hong Kong (Hong Kong). 2013. Available: https://search.ebscohost.com/login.aspx?d…	no	not treatment effectiveness
362	Chen Y, Wang X, Lu X, Yang L, Yang H, Yuan W, et al. Comparison of titanium and polyetheretherketone (PEEK) cages in the surgical treatment of multilevel cervical spondylotic myelopathy: a prospective, randomized, control study with over 7-year follow-up. Eur spine J. 2013;22: 1539‐1546. doi:10.1007/s00586-013-2772-y	no	not LBP related
363	Ding Y, Wang YX, Shi X. Controlled study of ultrasound-guided acupotomy on spinal and articular diseases. Zhongguo zhen jiu [Chinese Acupunct moxibustion]. 2013;33: 1028‐1032. Available: https://www.cochranelibrary.com/central/doi/10.1002/central/CN-00982673/full	no	LBP not the major problem
364	Zhou S-H, Zheng R-L, Yang J, Yu L-Y. Effect of hyperbaric oxygen on blood flow velocity of vertebro-basilar artery in sympathetic nerve type of cervical spondylosis. Chinese J tissue Eng Res. 2013;17: 1665‐1672. doi:10.3969/j.issn.2095-4344.2013.09.022	no	not LBP related
365	Yu W, Yu ITS, Wang X, Li Z, Wan S, Qiu H, et al. Effectiveness of participatory training for prevention of musculoskeletal disorders: a randomized controlled trial. Int Arch Occup Environ Health. 2013;86: 431–440. doi:10.1007/s00420-012-0775-3	no	LBP not the major problem
366	Ben Abdelghani K, Saoussen M, Souabni L, Kassab S, Chekili S, Laatar A, et al. Atrial impedance in osteoarthritis of the knee, a comparative study. Ann Rheum Dis. 2013;72. doi:10.1136/annrheumdis-2013-eular.2917	no	not LBP related
367	Kan L-L, Wang H-D, Liu A-G. [Meta-analysis of needle-knife treatment on cervical spondylosis]. Zhongguo Gu Shang. 2013;26: 935–939.	no	review
368	Kim M-W, Jung-han L, Byung-Cheul S, Cha Y, Go H-Y, Sun S, et al. The Analysis of Pattern Identification of Low Back Pain, Which is Used in Thesis both in Korea and China. J Korean Med Rehabil. 2013;23: 85–94.	no	not RCT
369	Lan C, Chen S-Y, Lai J-S, Wong AM-K. Tai chi chuan in medicine and health promotion. Evid Based Complement Alternat Med. 2013;2013: 502131. doi:10.1155/2013/502131	no	review
370	Volinn E, Yang B, He J, Sheng X, Ying J, Zuo Y. Do outcomes of acupuncture for back pain differ according to varying sociocultural contexts? The view from China. J Altern Complement Med. 2013;19: 435–444. doi:https://dx.doi.org/10.1089/acm.2010.0786	no	review
371	Yuan WA, Huang SR, Guo K, Sun WQ, Xi XB, Zhang MC, et al. Integrative TCM conservative therapy for low back pain due to lumbar disc herniation: a randomized controlled clinical trial. Evid Based Complement Alternat Med. 2013;2013 CC-: 309831. doi:10.1155/2013/309831	no	retrospective study
372	Wu C, Yan R, Zhang R, Bai F, Yang Y, Wu Z, et al. Comparative pharmacokinetics and bioavailability of four alkaloids in different formulations from Corydalis decumbens. J Ethnopharmacol. 2013;149: 55–61. doi:https://dx.doi.org/10.1016/j.jep.2013.05.043	no	LBP not the major problem
373	Lin D, Zhai W, Lian K, Kang L, Ding Z. Anterior versus posterior approach for four-level cervical spondylotic myelopathy. Orthopedics. 2013;36: e1431‐6. doi:10.3928/01477447-20131021-28	no	not LBP related
374	Wang H, Chen B, Zhan H, Wang H, Chen B, Zhan H. [Application of finite element analysis in Chinese cervical manipulation biomechanics]. Sheng Wu Yi Xue Gong Cheng Xue Za Zhi. 2013;30: 1123–1126	no	not LBP related
375	Sun ZR, Yue JH, Zhang QH. Electroacupuncture at Jing-jiaji points for neck pain caused by cervical spondylosis: a study protocol for a randomized controlled pilot trial. Trials. 2013;14 CC-: 360. doi:10.1186/1745-6215-14-360	no	study protocol
376	Liu XH, Xiao P. Biomechanics’ changes of acupuncture treatment for lower back pain: A clinical study to bridge the concept of traditional chinese acupuncture with western scientific evidence of the efface of acupuncture treatment. J Altern Complement Med. 2013;19: A23–A24. doi:10.1089/acm.2013.1502a	no	case report
377	Que Q, Ye X, Su Q, Weng Y, Chu J, Mei L, et al. Effectiveness of acupuncture intervention for neck pain caused by cervical spondylosis: study protocol for a randomized controlled trial. Trials. 2013;14 CC-: 186. doi:10.1186/1745-6215-14-186	no	study protocol
378	Samartzis D, Cheung KM. Prediction of future first-time low back pain based on baseline MRI findings. Spine J. 2013;13: 16S-17S. doi:10.1016/j.spinee.2013.07.069	no	not RCT
379	Lu Y-M, Wu Y-Y, Hsieh C-L, Lin C-L, Hwang S-L, Cheng K-I, et al. Measurement precision of the disability for back pain scale-by applying Rasch analysis. Health Qual Life Outcomes. 2013;11. doi:10.1186/1477-7525-11-119	no	not RCT
380	Jin G-L, Su Y-P, Liu M, Xu Y, Yang J, Liao K-J, et al. Medicinal plants of the genus Gelsemium (Gelsemiaceae, Gentianales)-A review of their phytochemistry, pharmacology, toxicology and traditional use. J Ethnopharmacol. 2014;152: 33–52. doi:10.1016/j.jep.2014.01.003	no	review
381	Liu ZM, Ho SC, Woo J, Chen YM, Wong C. Randomized controlled trial of whole soy and isoflavone daidzein on menopausal symptoms in equol-producing Chinese postmenopausal women. Menopause. 2014;21: 653‐660. doi:10.1097/GME.0000000000000102	no	non-pharmacological intervention not primary treatment
382	Pao J-L, Yang R-S, Hsiao C-H, Hsu W-L. Trunk Control Ability after Minimally Invasive Lumbar Fusion Surgery during the Early Postoperative Phase. J Phys Ther Sci. 2014;26: 1165–1171. doi:10.1589/jpts.26.1165	no	LBP not the major problem
383	Zheng Y, Gu M, Shi D, Li M, Ye L, Wang X. Tomography-guided palisade sacroiliac joint radiofrequency neurotomy versus celecoxib for ankylosing spondylitis: a open-label, randomized, and controlled trial. Rheumatol Int. 2014;34: 1195‐1202. doi:10.1007/s00296-014-2959-5	no	LBP not the major problem
384	Li C, Wu D-J, Xie Y, Wang C-F, Chen Z-Q, Li Z-K, et al. Posterior reduction and short pedicle screw fixation at fracture level for treatment of single level compress thoracolumbar fractures. Acad J Second Mil Med Univ. 2014;35: 216‐220. doi:10.3724/SP.J.1008.2014.00216	no	lumbar fracture
385	Lin X, Li R. Comparative literature study between investigations in foreign Science Citation Index journals and Chinese core domestic journals in the treatment of low back pain with acupuncture. J Tradit Chinese Med = Chung i tsa chih ying wen pan. 2014;34: 373–380. doi:https://dx.doi.org/10.1016/s0254-6272(14)60105-9	no	review
386	Li T, Han D, Liu B, Zhang X, Wang P, Qiu Y. Clinical assessment of reformed lumbar microdiscectomy. Eur J Orthop Surg Traumatol. 2014;24: 23‐27. doi:10.1007/s00590-012-1123-8	no	LBP not the major problem
387	Hu A-E, Yang H-Q. Comparison of efficacy between electroacupuncture and the combination of collateral bloodletting, cupping, and acupoint application for cervical spondylosis radiculopathy (CRS). World J Acupunct - moxibustion. 2014;24: 25‐29. doi:10.1016/S1003-5257(15)60007-1	no	not LBP related
388	Liu C, Cai HX, Zhang JF, Ma JJ, Lu YJ, Fan SW. Quantitative estimation of the high-intensity zone in the lumbar spine: comparison between the symptomatic and asymptomatic population. Spine J. 2014;14: 391‐396. doi:10.1016/j.spinee.2013.06.078	no	LBP not the major problem
389	Shen YB, Guan HG, Cao ZL, Huo ZM, Liang LK, Xiao LY. Jiawei shentong zhuyu decoction prevented the occurrence of failed back surgery syndrome and its effect on serum TNF-alpha a clinical study. Zhongguo zhong xi yi jie he za zhi zhongguo zhongxiyi jiehe zazhi = chinese J Integr Tradit West Med. 2014;34: 800‐803. Available: https://www.cochranelibrary.com/central/doi/10.1002/central/CN-01015777/fu…	no	LBP not the major problem
390	Shen X, Zhang H, Gu X, Gu G, Zhou X, He S. Unilateral versus bilateral pedicle screw instrumentation for single-level minimally invasive transforaminal lumbar interbody fusion. J Clin Neurosci. 2014;21: 1612‐1616. doi:10.1016/j.jocn.2013.11.055	no	LBP not the major problem
391	Wang XQ, Pi YL, Chen PJ, Chen BL, Liang LC, Li X, et al. Whole body vibration exercise for chronic low back pain: study protocol for a single-blind randomized controlled trial. Trials. 2014;15 CC-: 104. doi:10.1186/1745-6215-15-104	no	study protocol
392	Zhang X, Zou M, Zhang C, He J, Mao S, Wu Q, et al. Effects of oxytocin on high intensity focused ultrasound (HIFU) ablation of adenomysis: a prospective study. Eur J Radiol. 2014;83: 1607‐1611. doi:10.1016/j.ejrad.2014.05.008	no	LBP not the major problem
393	Lin Z, Liao Z, Huang J, Jin O, Li Q, Li T, et al. Evaluation of Assessment of Spondyloarthritis International Society classification criteria for axial spondyloarthritis in Chinese patients with chronic back pain: results of a 2-year follow-up study. Int J Rheum Dis. 2014;17: 782–789. doi:https://dx.doi.org/10.1111/1756-185X.12381	no	LBP not the major problem
394	Yue Y-S, Wang X-D, Xie B, Li Z-H, Chen B-L, Wang X-Q, et al. Sling Exercise for Chronic Low Back Pain: A Systematic Review and Meta-Analysis. PLoS One. 2014;9. doi:10.1371/journal.pone.0099307	no	review
395	Xiao J, Zhu L-G, Jin T, Chen J-F, Yu J, Feng M-S. [Comparison of paravertebral soft tissue tension changes in patients with chronic lower back pain treated by sliver needle and traditional Chinese medicine fumigation]. Zhongguo Gu Shang. 2014;27: 513–517. Available: http://ovidsp.ovid.com/ovidweb.cgi?T=JS&PAGE=reference&D=med11&NEWS=N&AN=25241474	no	retrospective study
396	Zhang K, Sun W, Zhao CQ, Li H, Ding W, Xie YZ, et al. Unilateral versus bilateral instrumented transforaminal lumbar interbody fusion in two-level degenerative lumbar disorders: a prospective randomised study. Int Orthop. 2014;38: 111‐116. doi:10.1007/s00264-013-2026-y	no	LBP not the major problem
397	Huang T, Han B, Tian YY, Wang GJ, Jia SY, Zhang WB. Low back pain of cold-damp pattern treated with electric-thermal Bian-stone therapy and traditional moxibustion: a randomized controlled trial. Zhongguo zhen jiu [Chinese Acupunct moxibustion]. 2014;34: 585‐589. Available: https://www.cochranelibrary.com/central/doi/10.1002/central/CN-01001973/full	no	LBP not the major problem
398	Liu H, Zhang G, Niu Y, Jiang N, Xiao W. Retroperitoneal fibrosis: a clinical and outcome analysis of 58 cases and review of literature. Rheumatol Int. 2014;34: 1665–1670. doi:10.1007/s00296-014-3002-6	no	case report
399	Zhang J. Various acupuncture styles, inconsistent clinical evidence: commentary. Focus Altern Complement Ther. 2014;19: 90‐91. doi:10.1111/fct.12100	no	commentary
400	Deng X, Yang A, He C. [Panlongqi tablet (Chinese characters) combined with lumbar facet joint release for the treatment of lumbar spinal stenosis of Fengshi Bizu (Chinese characters)]. Zhongguo Gu Shang. 2014;27: 833–837	no	non-pharmacological intervention not primary treatment
401	Chen X, Wan Z-Q, Han G-C, Wang J-D, Zhao Z, Zhou P. [Study on efficacy of liujunzi decoction combined with zuojin pills in treating acute radioactive duodenitis and their mechanism]. Zhongguo Zhong Yao Za Zhi. 2014;39: 278–284.	no	non-pharmacological intervention not primary treatment
402	Li Z-G. Comparative study on WHO Western Pacific Region and World Federation of Chinese Medicine Societies international standard terminologies on traditional medicine: Diseases of Gynecology and Obstetrics (Part 2). J Integr Med. 2014;12: 397–400. doi:10.1016/S2095-4964(14)60030-3	no	not RCT
403	Yang J-H, Xian X-Q, Ou D-M, Sun J, Deng J-K. Chiropractic e-Impulse therapy repairs osteoblasts and produces tensile and compressive stresses. Chinese J tissue Eng Res. 2014;18: 8212‐8216. doi:10.3969/j.issn.2095-4344.2014.51.003	no	LBP not the major problem
404	Luan S, Min Y, Li G, Lin C, Li X, Wu S, et al. Cross-cultural Adaptation, Reliability, and Validity of the Chinese Version of the STarT Back Screening Tool in Patients With Low Back Pain. Spine (Phila Pa 1976). 2014;39: E974–E979. doi:10.1097/BRS.0000000000000413	no	not RCT
405	Sainoh T, Orita S, Yamauchi K, Sakuma Y, Kubota G, Oikawa Y, et al. Intradiscal administration of tumor necrosis factor-α inhibitor, etanercept, clinically improves intractable discogenic low back pain. Glob spine J. 2014;4. doi:10.1055/s-0034-1376544	no	LBP not the major problem
406	Zeng J, Yao H, Dai M, Zhang B, Lei G, Zhang Z, et al. Clinical application of unilateral pedicle screw for lumbar intervertebral disc protrusion. Zhongguo xiu fu chong jian wai ke za zhi [Chinese J reparative Reconstr surgery]. 2014;28: 74‐78. Available: https://www.cochranelibrary.com/central/doi/10.1002/central/CN-01035844/full	no	LBP not the major problem
407	Lian XF, Hou TS, Xu JG, Zeng BF, Zhao J, Liu XK, et al. Single segment of posterior lumbar interbody fusion for adult isthmic spondylolisthesis: reduction or fusion in situ. Eur spine J. 2014;23: 172‐179. doi:10.1007/s00586-013-2858-6	no	LBP not the major problem
408	Peng Y-L, Wu Q-M, Li Y-F, Mu C-Y, Hu A-H, Zhang Y. Temperature-controlled self-heated pain relief plaster for chronic nonspecific lower back pain: a prospective randomized controlled trial. Chinese J evidence-based Med. 2014;14: 147‐151. doi:10.7507/1672-2531.20140025	no	retrospective study
409	Hu W, Shen X, Sun T, Zhang X, Cui Z, Wan J. Laminar reclosure after single open-door laminoplasty using titanium miniplates versus suture anchors. Orthopedics. 2014;37: e71‐8. doi:10.3928/01477447-20131219-20	no	not LBP related
410	Hu W, Qian X, Guo F, Zhang M, Lyu C, Tao J, et al. Traditional Chinese medicine compound ShengJinRunZaoYangXue granules for treatment of primary Sjögren’s syndrome: a randomized, double-blind, placebo-controlled clinical trial. Chin Med J (Engl). 2014;127: 2721‐2726. Available: https://www.cochranelibrary.com/central/doi/10.1002/central/CN-00998439/full	no	non-pharmacological intervention not primary treatment
411	Meng X-G, Yue S-W. Efficacy of Aerobic Exercise for Treatment of Chronic Low Back Pain A Meta-Analysis. Am J Phys Med Rehabil. 2015;94: 358–365. doi:10.1097/PHM.0000000000000188	no	review
412	Chen L-C, Cheng L-J, Zhang Y, He X, Knaggs RD. Acupuncture or low frequency infrared treatment for low back pain in Chinese patients: a discrete choice experiment. PLoS One. 2015;10: e0126912. doi:https://dx.doi.org/10.1371/journal.pone.0126912	no	not RCT
413	Kwok WLAZ-. Evaluation of Lumbar Spine Vertebral Fracture in Hong Kong Chinese Elderly with Reduced Bone Mineral Density. The Chinese University of Hong Kong (Hong Kong), Hong Kong; 2015.	no	lumbar fracture
414	He L, Hu X, Tang Y, Li X, Zheng S, Ni J. Efficacy of coblation annuloplasty in discogenic low back pain: a prospective observational study. Medicine (Baltimore). 2015;94: e846. doi:10.1097/MD.0000000000000846	no	not RCT
415	Peng B, Pang X, Li D, Yang H. Cervical spondylosis and hypertension a clinical study of 2 cases. Med (United States). 2015;94. doi:10.1097/MD.0000000000000618	no	case report
416	Liu Y-T, Chiu C-W, Chang C-F, Lee T-C, Chen C-Y, Chang S-C, et al. Efficacy and Safety of Acupuncture for Acute Low Back Pain in Emergency Department: a Pilot Cohort Study. Evidence-based Complement Altern Med. 2015;2015 CC-. doi:10.1155/2015/179731	no	pilot study
417	Chen S, Hu Z-J, Zhou Z-J, Lin X-F, Zhao F-D, Ma J-J, et al. Evaluation of 12 Novel Molecular Markers for Degenerated Nucleus Pulposus in a Chinese Population. Spine (Phila Pa 1976). 2015;40: 1252–1260. doi:10.1097/BRS.0000000000000929	no	LBP not the major problem
418	Liu X, Li S, Wang B, An L, Ren X, Wu H. Intraoperative and postoperative anaesthetic and analgesic effect of multipoint transcutaneous electrical acupuncture stimulation combined with sufentanil anaesthesia in patients undergoing supratentorial craniotomy. Acupunct Med. 2015;33: 270–276. doi:10.1136/acupmed-2014-010749	no	LBP not the major problem
419	Luo C, Qu X, Chen B, Peng Z-Y, Zou Y-G. Cervical disc arthroplasty versus cervical discectomy and fusion for single-level cervical spondylosis: mid-term follow-up of a randomized controlled trial. Chinese J tissue Eng Res. 2015;19: 1358‐1364. doi:10.3969/j.issn.2095-4344.2015.09.008	no	not LBP related
420	Lu S, Kong C, Hai Y, Kang N, Zang L, Wang Y, et al. Prospective clinical and radiographic results of activ L total disk replacement at 1- to 3-year follow-up. J Spinal Disord Tech. 2015;28: E544–E550. doi:10.1097/BSD.0000000000000237	no	LBP not the major problem
421	Qi LL, Liu WG, Chen P, Wang SQ, Meng QY. Clinical study of balance needle-scalpel treatment for cervical spondylosis. Guangming J chinese Med [guang ming zhong yi]. 2015;30: 802‐804. Available: https://www.cochranelibrary.com/central/doi/10.1002/central/CN-01434956/full	no	not LBP related
422	Wang S, Sheng F, Pan Y, Xu F, Wang Z, Cheng L. Clinical study of cervical spondylotic radiculopathy treated with massage therapy combined with Magnetic sticking therapy at the auricular points and the cost comparison. Zhongguo zhen jiu [Chinese Acupunct moxibustion]. 2015;35: 773‐777. Available: https://www.cochranelibrary.com/central/doi/10.1002/central/CN-01108438/full	no	not LBP related
423	Lee J, Shin JS, Lee YJ, Kim MR, Ahn YJ, Park KB, et al. Effects of Shinbaro pharmacopuncture in sciatic pain patients with lumbar disc herniation: study protocol for a randomized controlled trial. Trials. 2015;16 CC-: 455. doi:10.1186/s13063-015-0993-6	no	study protocol
424	Liu X, Tian L-J, Deng ZG, Guo Y-S. Application of nano-artificial bone in anterior cervical fusion. Chinese J tissue Eng Res. 2015;19: 5468‐5472. doi:10.3969/j.issn.2095-4344.2015.34.012	no	not LBP related
425	Gamus D. [Advances in research of complementary and integrative medicine: a review of recent publications in some of the leading medical journals]. Harefuah. 2015;154: 9–70.	no	review
426	이민수, 강경래, 우기원, 백상현, 하인혁, 신민식, et al. The Trend Review of Acupoints for Lumbar HIVD Treatment and the Literature Review of Anatomical Location of Hwatahyeopcheock. Korean J Acupunct. 2015;32: 81–89. doi:10.14406/acu.2015.018	no	not carry out in China
427	Shi GB, Bai H. Clinical study on balance acupuncture combined with moving qi therapy treatment of acute lumbar sprain. China J chinese Med [zhong yi xue bao]. 2015;30: 759‐760. Available: https://www.cochranelibrary.com/central/doi/10.1002/central/CN-01436784/full	no	LBP not the major problem
428	Gao J, Wang Q, Xian S, Feng Y-M, Cao W-X, Ye J-Y, et al. The effect of moxibustion on alleviating menstrual pain in a population of young nursing students: A prospective randomized cross-over pilot study. Complement Ther Med. 2015;23: 773–781. doi:10.1016/j.ctim.2015.08.005	no	pilot study
429	Zhang YL, Chen S, Luo ZH, Chen B, Zhou T, Gu XL, et al. Clinical efficacy and time-effect relationship of dynamic qi acupuncture for acute lumbar sprain. Zhongguo zhen jiu [Chinese Acupunct moxibustion]. 2022;42: 1368‐1372. doi:10.13703/j.0255-2930.20220117-0001	no	LBP not the major problem
430	Sun W, Chu N, Ma Y, Wang Y, Wang H, Jiang G. Effective anatomic structures of ultrasound-guide acupoint embedding therapy for cervical spondylosis. Zhongguo zhen jiu [Chinese Acupunct moxibustion]. 2015;35: 1001‐1004. Available: https://www.cochranelibrary.com/central/doi/10.1002/central/CN-01141659/full	no	not LBP related
431	Lu S, Kong C, Hai Y, Wang Q, Zang L, Kang N, et al. Retrospective Study on Effectiveness of Activ L Total Disc Replacement Clinical and Radiographical Results of 1- to 3-Year Follow-up (Retracted Article). Spine (Phila Pa 1976). 2015;40: E411–E417. doi:10.1097/BRS.0000000000000773	no	retracted article
432	Hu X-Y, Chen N-N, Chai Q-Y, Yang G-Y, Trevelyan E, Lorenc A, et al. Integrative treatment for low back pain: An exploratory systematic review and meta-analysis of randomized controlled trials. Chin J Integr Med. 2015	no	review
433	Maatta JH, Karppinen JI, Luk KDK, Cheung KMC, Samartzis D. Phenotype profiling of Modic changes of the lumbar spine and its association with other MRI phenotypes: a large-scale population-based study. SPINE J. 2015;15: 1933–1942. doi:10.1016/j.spinee.2015.06.056	no	not RCT
434	Qin Z, Liu X, Yao Q, Zhai Y, Liu Z. Acupuncture for treating sciatica: a systematic review protocol. BMJ Open. 2015;5. doi:10.1136/bmjopen-2014-007498	no	review
435	Gao W, Ren Y, Cui GX. Dexamethasone added to local lidocaine for infiltration along the spinal-epidural needle pathway decreases incidence and severity of backache after gynecological surgery. Med Sci Monit. 2015;21: 821‐827. doi:10.12659/MSM.892620	no	LBP not the major problem
436	Song D, Chen Z, Song D, Li Z. Comparison of posterior lumbar interbody fusion (PLIF) with autogenous bone chips and PLIF with cage for treatment of double-level isthmic spondylolisthesis. Clin Neurol Neurosurg. 2015;138: 111–116. doi:https://dx.doi.org/10.1016/j.clineuro.2015.08.012	no	LBP not the major problem
437	Dou C, Jin Y, Sun S, Zhou A, Chen X. [Interventional treatment of post-biopsy renal artery pseudoaneurysm in a child: case report and literature review]. Zhonghua er ke za zhi = Chinese J Pediatr. 2015;53: 775–778	no	case report
438	Liu Y-P, Li Y-G. Clinical observation on therapeutic effect of Yaotongning Capsule on sciatica suffered form cold dampness and blood stasis. Chinese Tradit Herb drugs. 2015;46: 2916‐2918. doi:10.7501/j.issn.0253-2670.2015.19.016	no	LBP not the major problem
439	Xiong XJ, Li SJ, Zhang YQ. Massage therapy for essential hypertension: a systematic review. J Hum Hypertens. 2015;29: 143–151. doi:10.1038/jhh.2014.52	no	review
440	Zhang K, Zhu Y-Q, Zhu X, Chen J-Y. Imaging - Guided pulsed - Radiofrequency stimulation of medial branch of lumbar spinal nerve for the treatment of lumbar facet joint syndrome. J Interv Radiol. 2015;24: 502‐504. doi:10.3969/j.issn.1008-794X.2015.06.009	no	LBP not the major problem
441	Wang X, Wanyan P, Tian JH, Hu L. Meta-analysis of randomized trials comparing fusion surgery to non-surgical treatment for discogenic chronic low back pain. J Back Musculoskelet Rehabil. 2015;28: 621–627. doi:https://dx.doi.org/10.3233/BMR-140571	no	review
442	Zou D, Wang J, Zhang B, Xie S, Wang Q, Xu K, et al. Analysis of Chemical Constituents in Wuzi-Yanzong-Wan by UPLC-ESI-LTQ-Orbitrap-MS. MOLECULES. 2015;20: 21373–21404. doi:10.3390/molecules201219765	no	non-pharmacological intervention not primary treatment
443	Zhang CW. Clinical study on three-step massage combined with rectification technique treatment of vertebral artery type of cervical spondylosis. China J chinese Med [zhong yi xue bao]. 2015;30: 1685‐1686. Available: https://www.cochranelibrary.com/central/doi/10.1002/central/CN-01437006/full	no	not LBP related
444	Trinh K, Graham N, Irnich D, Cameron ID, Forget M. WITHDRAWN: Acupuncture for neck disorders. Cochrane database Syst Rev. 2016;11: CD004870–CD004870	no	retracted article
445	Ma L, Jia Y, Li T, Liu L, Gong Q, Liu H, et al. PRELIMINARY EFFECTIVENESS OF POLYAMINOACID/NANO-HYDROXYAPATITE/CALCIUM SULFATE CAGE IN LUMBAR FUSION SURGERY. Zhongguo xiu fu chong jian wai ke za zhi [Chinese J reparative Reconstr surgery]. 2016;30: 328‐335. Available: https://www.cochranelibrary.com/central/doi/10.1002/central/CN-01374029/full	no	non-pharmacological intervention not primary treatment
446	Zhou ZL, Su GH, Zheng BZ, Zuo YZ, Wei FL. Randomized controlled trials of needle knife therapy combined with rotation traction manipulation for the treatment of cervical spondylotic radiculopathy. Zhongguo gu shang [China J Orthop Traumatol. 2016;29: 820‐824. doi:10.3969/j.issn.1003-0034.2016.09.010	no	not LBP related
447	Qiu L, Hu XL, Zhao XY, Zheng X, Zhang J, Zhang M, et al. A Randomized Controlled Clinical Trial of Treatment of Lumbar Disc Herniation-induced Sciatica by Acupuncture Stimulation of Sciatic Nerve Trunk. Zhen CI yan jiu = Acupunct Res. 2016;41: 447‐450. Available: https://www.cochranelibrary.com/central/doi/10.1002/central/CN-01433798/full	no	LBP not the major problem
448	Xu T, Li M, Ni C, Guo XY. Dexmedetomidine versus remifentanil for sedation during awake intubation using a Shikani optical stylet: a randomized, double-blinded, controlled trial. BMC Anesthesiol. 2016;16: 52. doi:10.1186/s12871-016-0219-9	no	non-pharmacological intervention not primary treatment
449	Qizhi S, Lei S, Peijia L, Hanping Z, Hongwei H, Junsheng C, et al. A comparison of zero-profile devices and artificial cervical disks in patients with 2 noncontiguous levels of cervical spondylosis. Clin spine Surg. 2016;29: E61‐E66. Available: https://www.cochranelibrary.com/central/doi/10.1002/central/CN-01154381/full	no	not LBP related
450	Zhou Y, Song Z, Luo J, Liu J, Huang Y, Meng Y, et al. The efficacy of local continuous chemotherapy and postural drainage in combination with one-stage posterior surgery for the treatment of lumbar spinal tuberculosis. BMC Musculoskelet Disord. 2016;17. doi:10.1186/s12891-016-0921-2	no	LBP not the major problem
451	Yang F, Li WX, Liu Z, Liu L. Balance chiropractic therapy for cervical spondylotic radiculopathy: study protocol for a randomized controlled trial. Trials. 2016;17: 513. doi:10.1186/s13063-016-1644-2	no	study protocol
452	Yang Y, Ma L, Zeng J, Liu H, Hong Y, Wang B, et al. Comparison of anterior cervical discectomy and fusion with the zero-profile implant and cage-plate implant in treating two-level degenerative cervical spondylosis. Int J Clin Exp Med. 2016;9: 21772‐21779. Available: https://www.cochranelibrary.com/central/doi/10.1002/central/CN-01291034/full	no	not LBP related
453	Liu CH, Tsai CH, Li TC, Yang YW, Huang WS, Lu MK, et al. Effects of the traditional Chinese herb Astragalus membranaceus in patients with poststroke fatigue: a double-blind, randomized, controlled preliminary study. J Ethnopharmacol. 2016;194 CC-: 954‐962. doi:10.1016/j.jep.2016.10.058	no	not LBP related
454	Zhou Q, Zhou F, Wang L, Liu K. An investigation on the effect of improved X-rays-guided radiofrequency thermocoagulation denervation on lumbar facet joint syndrome. Clin Neurol Neurosurg. 2016;148: 115‐120. doi:10.1016/j.clineuro.2016.07.018	no	LBP not the major problem
455	Chen Y, Chen H, Wu X, Wang X, Lin W, Yuan W. Comparative analysis of clinical outcomes between zero-profile implant and cages with plate fixation in treating multilevel cervical spondilotic myelopathy: a three-year follow-up. Clin Neurol Neurosurg. 2016;144 CC-: 72‐76. doi:10.1016/j.clineuro.2016.03.010	no	not LBP related
456	Qin Z, Ding Y, Wu J, Zhou J, Yang L, Liu X, et al. Efficacy of acupuncture for degenerative lumbar spinal stenosis: protocol for a randomised sham acupuncture-controlled trial. BMJ Open. 2016;6: e012821. doi:10.1136/bmjopen-2016-012821	no	study protocol
457	Zhou Y, Huang Y, Yi G, Zhou B, Wu G, Feng Z, et al. Acupuncture and moxibustion based on meridian differentiation for cervical spondylosis radiculopathy: a randomized controlled trial. Zhongguo zhen jiu [Chinese Acupunct moxibustion]. 2016;36: 587‐590. doi:10.13703/j.0255-2930.2016.06.008	no	not LBP related
458	de Abreu Freire VOZ-. Tcm Diagnoses in Temporomandibular Disorders - A Prerequisite for the Development of Optimised Prospective, Randomised Controlled Study Designs. Universidade do Porto (Portugal), Portugal; 2016	no	LBP not the major problem
459	Volinn E, Yang B, Chen N, Ying J, Lin J, Sheng X, et al. The Constellation of Chronic Low Back Pain and Other Subjective Symptoms: Does the View Differ From China? Spine (Phila Pa 1976). 2016;41: 705–712. doi:10.1097/BRS.0000000000001319	no	review
460	Ding X-X, Wang A-G, Zheng K-L, Xin J-D, Hu X-Y, Gu F-S. [Unsupervised data mining for prescription and medication regularity for treatment of cervical vertigo]. Zhongguo Zhong Yao Za Zhi. 2016;41: 955–959. doi:10.4268/cjcmm20160531	no	not LBP related
461	Smith CA, Armour M, Ee C. Complementary Therapies and Medicines and Reproductive Medicine. Semin Reprod Med. 2016;34: 67–73. doi:10.1055/s-0035-1571194	no	not RCT
462	Li X, Dou Q, Kong Q. Repair and Regenerative Therapies of the Annulus Fibrosus of the Intervertebral Disc. JCPSP-JOURNAL Coll PHYSICIANS Surg PAKISTAN. 2016;26: 138–144	no	LBP not the major problem
463	Wanxin W, Lihong Y, Shaonan L, Ying Z, Xiaoyi H, Xiaowan H, et al. Reporting quality and effect size comparison in randomized controlled trials of bo’s abdominal acupuncture using CONSORT statement and STRICTA. J Tradit CHINESE Med. 2016;36: 382–391.	no	LBP not the major problem
464	Xie L, Wu W-J, Liang Y. Comparison between Minimally Invasive Transforaminal Lumbar Interbody Fusion and Conventional Open Transforaminal Lumbar Interbody Fusion: An Updated Meta-analysis. Chin Med J (Engl). 2016;129: 1969-+. doi:10.4103/0366-6999.187847	no	review
465	Li Y, Samartzis D, Campbell DD, Cherny SS, Cheung KMC, Luk KDK, et al. Two subtypes of intervertebral disc degeneration distinguished by large-scale population-based study. SPINE J. 2016;16: 1079–1089. doi:10.1016/j.spinee.2016.04.020	no	not RCT
466	Chen J, Lu Q, Wu X-Y, An Y-Z, Zhan Y-C, Zhang H-Y. Reliability and validity of the Chinese version of the behavioral pain scale in intubated and non-intubated critically ill patients: Two cross-sectional studies. Int J Nurs Stud. 2016;61: 63–71. doi:10.1016/j.ijnurstu.2016.05.013	no	not RCT
467	Zhang B-F, Ge C-Y, Zheng B-L, Hao D-J. Transforaminal lumbar interbody fusion versus posterolateral fusion in degenerative lumbar spondylosis: A meta-analysis. Medicine (Baltimore). 2016;95. doi:10.1097/MD.0000000000004995	no	review
468	Maatta JH, Karppinen J, Paananen M, Bow C, Luk KDK, Cheung KMC, et al. Refined Phenotyping of Modic Changes Imaging Biomarkers of Prolonged Severe Low Back Pain and Disability. Medicine (Baltimore). 2016;95. doi:10.1097/MD.0000000000003495	no	not carry out in China
469	Mok FPS, Samartzis D, Karppinen J, Fong DYT, Luk KDK, Cheung KMC. Modic changes of the lumbar spine: prevalence, risk factors, and association with disc degeneration and low back pain in a large-scale population-based cohort. SPINE J. 2016;16: 32–41. doi:10.1016/j.spinee.2015.09.060	no	not carry out in China
470	Prabhakar H, Mathpati MM, Chen IL. Exploring the role of ayurveda in enhancing clinical practice and pharmacotherapy in pain medicine. Anesth Analg. 2016;122: S445. doi:10.1213/01.ane.0000499505.96779.a0	no	LBP not the major problem
471	Chung K-F, Yeung W-F, Leung FC-Y, Zhang S-P. Traditional Chinese medicine diagnosis and response to acupuncture for insomnia: An analysis of two randomized placebo-controlled trials. Eur J Integr Med. 2016;8: 797–801. doi:10.1016/j.eujim.2016.06.021	no	LBP not the major problem
472	Huang H, Yi Q, Tang S, An R. Occupational exposure among Chinese nursing students: current status, risking factors and preventive interventions. Int J Clin Exp Med. 2016;9: 16578–16586.	no	not RCT
473	Huang C-Y, Lu Y, Sun S-N, Zhuang L-X, Chen X-L. [Clinical Efficacy and Safety of Heat-sensitive Moxibustion Therapy for Lumbar Disc Herniation:A Meta-analysis]. Zhen ci yan jiu = Acupunct Res. 2016;41: 255–264	no	review
474	Li Q, Li L, Bi L, Xiao C, Lin Z, Cao S, et al. Kunxian capsules in the treatment of patients with ankylosing spondylitis: A randomized placebo-controlled clinical trial. Trials. 2016;17. doi:10.1186/s13063-016-1438-6	no	LBP not the major problem
475	Schiller J, Korallus C, Bethge M, Karst M, Schmalhofer M-L, Gutenbrunner C, et al. Effects of acupuncture on quality of life and pain in patients with osteoporosis—a pilot randomized controlled trial. Arch Osteoporos. 2016;11. doi:10.1007/s11657-016-0288-x	no	pilot study
476	Yang H-S, Zheng Q-Y, Du Y-Y, Wu L, Liu T, Wang H, et al. Influence of different acupoint combinations on immediate effect of surface electromyography of patients with cervical spondylosis. World J Acupunct - moxibustion. 2016;26: 7‐13. doi:10.1016/S1003-5257(17)30056-9	no	not LBP related
477	Yang L, Mu L, Huang K, Zhang T, Mei Z, Zeng W, et al. Abdominal adipose tissue thickness measured using magnetic resonance imaging is associated with lumbar disc degeneration in a Chinese patient population. Oncotarget. 2016;7: 82055–82062. doi:https://dx.doi.org/10.18632/oncotarget.13255	no	not RCT
478	ChiCTR2300068507. Clinical study of Fu’s Subcutaneous Needling therapy in the treatment of cervical spondylosis of nerve root type. https://trialsearch.who.int/Trial2.aspx?TrialID=ChiCTR2300068507. 2023. Available: https://www.cochranelibrary.com/central/doi/10.1002/central/CN-02570612/full	no	trial registry record
479	Yang Y, Ma L, Hong Y, Liu H, Song Y, Liu L, et al. The application of zero-profile implant in two-level and single level anterior cervical discectomy and fusion for the treatment of cervical spondylosis: a comparative study. Int J Clin Exp Med. 2016;9: 15667‐15677. Available: https://www.cochranelibrary.com/central/doi/10.1002/central/CN-01208203/full	no	not LBP related
480	Wang B, Guo H, Yuan L, Huang D, Zhang H, Hao D. A prospective randomized controlled study comparing the pain relief in patients with osteoporotic vertebral compression fractures with the use of vertebroplasty or facet blocking. Eur spine J. 2016;25: 3486‐3494. doi:10.1007/s00586-016-4425-4	no	lumbar fracture
481	Wang Q, Wang H, Wang S, Zhang J. Factors affecting the efficacy of the magnetic resonance guided focused ultrasound ablation for painful bone metastases: results from a multicenter study in China. J Ther ultrasound. 2016;4. doi:10.1186/s40349-016-0076-5	no	LBP not the major problem
482	Wu D. Patient preference of pain measurements: a cross-sectional study based on chronic low back pain population in china. J Altern Complement Med. 2016;22: A139. doi:10.1089/acm.2016.29003.abstracts	no	not RCT
483	Mu-Lien L, Jih-Huah W, Chi-Wan L, Chuan-Tsung S, Hung-Chien W, Yong-Sheng S, et al. Clinical Effects of Laser Acupuncture plus Chinese Cupping on the Pain and Plasma Cortisol Levels in Patients with Chronic Nonspecific Lower Back Pain: a Randomized Controlled Trial. Evidence-based Complement Altern Med. 2017;2017 CC-: 1‐7. doi:10.1155/2017/3140403	no	retrospective study
484	Wang, Y L Duan XH, Han XW, Wang L, Zhao XL, Chen ZM, et al. Comparison of temporary abdominal aortic occlusion with internal iliac artery occlusion for patients with placenta accreta - a non-randomised prospective study. VASA. Zeitschrift fur gefasskrankheiten. 2017;46(1): 53-57. doi: 10.1024/0301-1526/a000577	no	LBP not the major problem
485	Li F, Bi D. The third lumbar transverse process syndrome treated with acupuncture at zygapophyseal joint and transverse process: a randomized controlled trial. Zhongguo zhen jiu [Chinese Acupunct moxibustion]. 2017;37: 810‐813. doi:10.13703/j.0255-2930.2017.08.003	no	LBP not the major problem
486	Liu X, Chen Y, Yang H, Li T, Xu H, Xu B, et al. The application of a new type of titanium mesh cage in hybrid anterior decompression and fusion technique for the treatment of continuously three-level cervical spondylotic myelopathy. Eur spine J. 2017;26: 122‐130. doi:10.1007/s00586-016-4888-3	no	not LBP related
487	Vliegenthart ADBZ-. Development of circulating microrna in drug-induced liver injury: studies in humans and zebrafish. 2017.	no	not human
488	Yang P, Lin J, Liu H, Shen H, Yang H-L. Primary bone mantle cell lymphomas with multiple vertebral compression fractures: A case report. Oncol Lett. 2017;13: 1288–1292. doi:10.3892/ol.2017.5553	no	case report
489	Mate A, Molnar I, Szoke H, Hegyi G. Newer application of Oncothermia to non-malignant diseases such as Dupuytren’s contracture of the hand and chronic lower back pain lasting more than 4 weeks. Acupunct Electrother Res. 2017;42: 121–133. doi:10.3727/036012917X15004036818267	no	not carry out in China
490	Zhao G-S, Zhang Q, Quan Z-X. Mid-term efficacy and safety of cervical disc arthroplasty versus fusion in cervical spondylosis: A systematic review and meta-analysis. Biomed reports. 2017;6: 159–166. doi:10.3892/br.2016.823	no	review
491	Liu S, Chen X, Yu C, Weng C, Wu Y, Xiong J, et al. Comparison of periarticular anesthesia with liposomal bupivacaine with femoral nerve block for pain control after total knee arthroplasty A PRISMA-compliant meta-analysis. Medicine (Baltimore). 2017;96. doi:10.1097/MD.0000000000006462	no	review
492	Dai Y, Li Y, Li P, Li L, Tu Z, Wang B. Familial lumbar Scheuermann disease with idiopathic scoliosis in China First case report. Medicine (Baltimore). 2017;96. doi:10.1097/MD.0000000000007100	no	case report
493	Li S, Cheng X, Wang C. A review on traditional uses, phytochemistry, pharmacology, pharmacokinetics and toxicology of the genus Peganum. J Ethnopharmacol. 2017;203: 127–162. doi:10.1016/j.jep.2017.03.049	no	review
494	Bai Y, Ouyang S-L, Bai Y-J, Wu D-H. Treatment for Persistent Somatoform Pain Disorder via Electroacupuncture and a Low Dosage of Fluoxetine Hydrochloride. Integr Med (Encinitas). 2017;16: 28–31	no	LBP not the major problem
495	Zhou X-Y, Xu X-M, Fan J-P, Wang F, Wu S-Y, Zhang Z-C, et al. Cross-cultural validation of simplified Chinese version of spine functional index. Health Qual Life Outcomes. 2017;15. doi:10.1186/s12955-017-0785-7	no	not RCT
496	Ren J, Zeng G, Ma Y, Chen N, Chen Z, Ling F, et al. Pediatric thoracic SCIWORA after back bend during dance practice: a retrospective case series and analysis of trauma mechanisms. CHILDS Nerv Syst. 2017;33: 1191–1198. doi:10.1007/s00381-017-3407-0	no	case report
497	Jun P, Liu Y, Park J-E, Jung S-Y, Han C. Research Trends on the Thread Embedding Therapy of Low back pain in Traditional Chinese Medicine - Focusing on published articles in China. J Physiol Pathol Korean Med. 2017;31: 25–35. doi:10.15188/kjopp.2017.02.31.1.25	no	review
498	He X, Wang X, Fang J, Chang Y, Ning N, Guo H, et al. The genus Achyranthes: A review on traditional uses, phytochemistry, and pharmacological activities. J Ethnopharmacol. 2017;203: 260–278. doi:10.1016/j.jep.2017.03.035	no	review
499	Tsang VHM, Lo PHW, Lam FT, Chung LSW, Tang TY, Lui HM, et al. Perception and use of complementary and alternative medicine for low back pain. J Orthop Surg (Hong Kong). 2017;25: 2309499017739480–2309499017739480. doi:10.1177/2309499017739480	no	not RCT
500	Wei W, Xing L-Y, Jiao J-X, Zhao L, Lu A-Q. Efficacy and safety of a digital navigation template combined with cervical pedicle screw implantation: Study protocol for a prospective, single-center, self-controlled, clinical trial. Chinese J Tissue Eng Res. 2017;21: 5644–5648. doi:10.3969/j.issn.2095-4344.2017.35.011	no	study protocol
501	Hedman T, Brown M, Racadio J, Singh H. Early clinical results of genipin crosslinking treatment for low back pain. J Orthop Res. 2017;35. Available: https://www.embase.com/search/results?subaction=viewrecord&id=L616814030&from=export	no	not carry out in China
502	Nam D, Kim S. Effectiveness and safety of moxibustion treatment for non-specific lower back pain: Protocol for a systematic review. Postgrad Med. 2017;129: 14–15. doi:10.1080/00325481.2017.1367065	no	study protocol
503	Wang J-X, Gong S-Y, Wu B. Efficacy and safety of K-rod dynamic stabilization system in the repair of lumbar degenerative diseases: Study protocol for a prospective, self-controlled, clinical trial. Chinese J Tissue Eng Res. 2017;21: 2980–2985. doi:10.3969/j.issn.2095-4344.2017.19.005	no	study protocol
504	Zhang Y-J, Cao H-J, Li X-L, Yang X-Y, Lai B-Y, Yang G-Y, et al. Cupping therapy versus acupuncture for pain-related conditions: A systematic review of randomized controlled trials and trial sequential analysis. Chinese Med (United Kingdom). 2017;12. doi:10.1186/s13020-017-0142-0	no	review
505	Wu X-K, Stener-Victorin E, Kuang H-Y, Ma H-L, Gao J-S, Xie L-Z, et al. Effect of acupuncture and clomiphene in Chinese women with polycystic ovary syndrome: A randomized clinical trial. JAMA - J Am Med Assoc. 2017;317: 2502–2514. doi:10.1001/jama.2017.7217	no	not LBP related
506	Zhao X-W, Ma J-X, Ma X-L, Li F, He W-W, Jiang X, et al. Interspinous process devices(IPD) alone versus decompression surgery for lumbar spinal stenosis(LSS): A systematic review and meta-analysis of randomized controlled trials. Int J Surg. 2017;39: 57–64. doi:https://dx.doi.org/10.1016/j.ijsu.2017.01.074	no	review
507	Liu K, Sun W, Lu Q, Chen J, Tang J. A cost-utility analysis of Dynesys dynamic stabilization versus instrumented fusion for the treatment of degenerative lumbar spine diseases. J Orthop Sci. 2017;22: 982–987. doi:https://dx.doi.org/10.1016/j.jos.2017.07.007	no	LBP not the major problem
508	Sun X-Y, Zhang X-N, Hai Y. Optimum pelvic incidence minus lumbar lordosis value after operation for patients with adult degenerative scoliosis. Spine J. 2017;17: 983–989. doi:https://dx.doi.org/10.1016/j.spinee.2017.03.008	no	not RCT
509	Feng Z, Li X, Tang Q, Wang C, Zheng W, Zhang H, et al. Transforaminal lumbar interbody fusion with cortical bone trajectory screws versus traditional pedicle screws fixation: a study protocol of randomised controlled trial. BMJ Open. 2017;7: e017227. doi:10.1136/bmjopen-2017-017227	no	study protocol
510	Xu M, Li XX, Guo XY, Wang J. Shikani Optical Stylet versus Macintosh Laryngoscope for Intubation in Patients Undergoing Surgery for Cervical Spondylosis: a Randomized Controlled Trial. Chin Med J (Engl). 2017;130: 297‐302. doi:10.4103/0366-6999.198926	no	not LBP related
511	Liu C, Lu Q, Qu H, Geng L, Bian M, Huang M, et al. Different dosages of mifepristone versus enantone to treat uterine fibroids: a multicenter randomized controlled trial. Medicine (Baltimore). 2017;96: e6124. doi:10.1097/MD.0000000000006124	no	not LBP related
512	Xuan W-H, Ouyang J-F, Wang S-W. Percutaneous kyphoplasty with low-dose bone cement in combination with zoledronic acid for treatment of osteoporotic vertebral compression fractures. Chinese J tissue Eng Res. 2017;21: 4101‐4105. doi:10.3969/j.issn.2095-4344.2017.26.001	no	lumbar fracture
513	Cai X-Y, Lu H-S, Xie Y-Z. Effect of early neurodynamic mobilization on the recurrence of sciatica after the minimally invasive surgery-transforaminal lumbar interbody fusion. J shanghai jiaotong Univ (medical Sci. 2017;37: 510‐513. doi:10.3969/j.issn.1674-8115.2017.04.017	no	retrospective study
514	Cheng X, Zhang K, Sun X, Zhao C, Li H, Ni B, et al. Clinical and radiographic outcomes of bilateral decompression via a unilateral approach with transforaminal lumbar interbody fusion for degenerative lumbar spondylolisthesis with stenosis. Spine J. 2017;17: 1127‐1133. doi:10.1016/j.spinee.2017.04.011	no	LBP not the major problem
515	He S, Feng H, Lan Z, Lai J, Sun Z, Wang Y, et al. A Randomized Trial Comparing Clinical Outcomes between Zero-Profile and Traditional Multilevel Anterior Cervical Discectomy and Fusion Surgery for Cervical Myelopathy. Spine (Phila Pa 1976). 2018;43: E259‐E266. doi:10.1097/BRS.0000000000002323	no	not LBP related
516	Zhu T, Guo Y, Li M, Zhu F, Chai X, Zhang H. Clinical effect of acupuncture at Huatuo Jiaji points combined with traditional chinese medicine in treatment of lumbar degenerative osteoarthritis. Osteoarthr Cartil. 2018;26 CC-: S333‐S334. Available: https://www.cochranelibrary.com/central/doi/10.1002/central/CN-01613543/full	no	LBP not the major problem
517	Chen Z, Zhang L, Dong J, Xie P, Liu B, Wang Q, et al. Percutaneous transforaminal endoscopic discectomy compared with microendoscopic discectomy for lumbar disc herniation: 1-year results of an ongoing randomized controlled trial. J Neurosurg Spine. 2018;28: 300‐310. doi:10.3171/2017.7.SPINE161434	no	retrospective study
518	Chen J, Wang C. Core stability training improves back muscle endurance and increases peak values of isokinetic strength of back muscles. Chinese J tissue Eng Res. 2018;22: 5797‐5802. doi:10.3969/j.issn.2095-4344.0552	no	LBP not the major problem
519	Xu L, Daishuwei, Liu Y. Effect of transitional care model on rehabilitation of lumbar disc herniation patients following non-surgical treatment. Acta medica Mediterr. 2018;34: 261‐265. doi:10.19193/0393-6384_2018_1s_43	no	retrospective study
520	Qian Y, Liu S, Wang L. Effect of Tai Chi on the rehabilitation of neck type cervical spondylosis in the elderly. Basic Clin Pharmacol Toxicol. 2018;124 CC-: 35‐36. doi:10.1111/bcpt.13173	no	not LBP related
521	JOHNSON CMNL. Management of Chronic Low Back Pain in Older Adults Using Auricular Point Acupressure. 2018.	no	study protocol
522	Jiang M, Zhang D, Zhu Z, Xiao H, Xue F, He Z. Analysis of cognitive dysfunction-related influencing factors after elderly patients with vertebroarterial-type cervical spondylosis underwent low-temperature plasma ablation of nucleus pulposus. Int J Clin Exp Med. 2018;11: 4012–4020	no	not LBP related
523	Choi V, Cobbin D, Walsh S. Does Modern Research Concerning Chinese Medicine Acupoints Relate to Original Prescriptions? If Not, Why Not? Med Acupunct. 2018;30: 336–347. doi:10.1089/acu.2018.1300	no	review
524	Lee S, Shin J-S, Lee J, Ha I-H, Kim M-R, Koh W, et al. Effectiveness of pharmacopuncture for cervical spondylosis: A systematic review and meta-analysis. Eur J Integr Med. 2018;20: 154–164. doi:10.1016/j.eujim.2018.05.010	no	review
525	Duan DD, Wang Z, Wang Y. New omic and network paradigms for deep understanding of therapeutic mechanisms for Fangji of traditional Chinese medicine. ACTA Pharmacol Sin. 2018;39: 903–905. doi:10.1038/aps.2018.42	no	review
526	Zhang Y, Liang D, Jiang R, Ji X, Wang Y, Zhu J, et al. Clinical, psychological features and quality of life of fibromyalgia patients: a cross-sectional study of Chinese sample. Clin Rheumatol. 2018;37: 527–537. doi:10.1007/s10067-017-3872-6	no	not RCT
527	Li Y, Peng C, Cao G, Li W, Hou L. Tai chi for overweight/obese adolescent and young women with polycystic ovary syndrome: study protocol for a randomized controlled trial. Trials. 2018;19. doi:10.1186/s13063-018-2893-z	no	study protocol
528	Liu Z, Wang Z, Huang C, Fu Z, Liu Y, Wei Z, et al. Duhuo Jisheng Decoction inhibits SDF-1-induced inflammation and matrix degradation in human degenerative nucleus pulposus cells in vitro through the CXCR4/NF-κB pathway. ACTA Pharmacol Sin. 2018;39: 912–922. doi:10.1038/aps.2018.36	no	not LBP related
529	Surgery EB of CJ of. [The experts consensus on the surgical treatment and perioperative management of cervical spondylosis (2018)]. Zhonghua Wai Ke Za Zhi. 2018;56: 881–884. doi:10.3760/cma.j.issn.0529-5815.2018.12.001	no	not RCT
530	Tong F, Lv Q, Li A, Fang L, Luo Z, Feng J, et al. An epidemiological study of the prevalence rate of inflammatory back pain and axial spondyloarthritis in a university in the south of China. Clin Rheumatol. 2018;37: 3087–3091. doi:10.1007/s10067-018-4175-2	no	not RCT
531	Gao Y, Bai J, Wang J, Liu X. Two novel mutations in the ANTXR2 gene in a Chinese patient suffering from hyaline fibromatosis syndrome: A case report. Mol Med Rep. 2018;18: 4004–4008. doi:10.3892/mmr.2018.9421	no	case report
532	YEH CH. Management of Chronic Low Back Pain in Older Adults Using Auricular Point Acupressure. 2018.	no	not carry out in China
533	Xu S, Liang Y, Zhu Z, Qian Y, Liu H. Adjacent segment degeneration or disease after cervical total disc replacement: a meta-analysis of randomized controlled trials. J Orthop Surg Res. 2018;13. doi:10.1186/s13018-018-0940-9	no	review
534	Song M-F, Yi Z-W, Zhu X-J, Qu X-L, Wang C, Zhang Z-Q, et al. Statistical Prediction in Pathological Types of Chronic Kidney Disease. Chin Med J (Engl). 2018;131: 2741-+. doi:10.4103/0366-6999.245273	no	not LBP related
535	Wang H, Yang G, Wang S, Zheng X, Zhang W, Li Y. The Most Commonly Treated Acupuncture Indications in the United States: A Cross-Sectional Study. Am J Chin Med. 2018;46: 1387–1419. doi:10.1142/S0192415X18500738	no	not carry out in China
536	Wang Y, Zhang W, Lian L, Xu J, Ding W. Transforaminal Endoscopic Discectomy for Treatment of Central Disc Herniation: Surgical Techniques and Clinical Outcome. Pain Physician. 2018;21: E113–E123.	no	retrospective study
537	Wang YXJ, Wu A-M, Ruiz Santiago F, Nogueira-Barbosa MH. Informed appropriate imaging for low back pain management: A narrative review. J Orthop Transl. 2018;15: 21–34. doi:10.1016/j.jot.2018.07.009	no	review
538	Li J, Li X, Tong X, Liu J, Huang B, Chen M, et al. Investigation of the optimal duration of bed rest in the supine position to reduce complications after lumbar puncture combined with intrathecal chemotherapy: a multicenter prospective randomized controlled trial. Support Care Cancer. 2018;26: 2995–3002. doi:10.1007/s00520-018-4142-0	no	LBP not the major problem
539	[Anonymous]. How Do You Treat Irritable Bowel Syndrome in Your Practice? Med Acupunct. 2018;30: 348–357. doi:10.1089/acu.2018.29101.cpl	no	not RCT
540	Teaching Kitchen Collaborative Research Day Abstracts. J Altern Complement Med. 2018;24. Available: https://www.embase.com/search/results?subaction=viewrecord&id=L623934450&from=export	no	review
541	Zheng Y-L, Zhang Z-J, Peng M-S, Hu H-Y, Zhang J, Wang X-Q. Whole-body vibration exercise for low back pain A meta-analysis protocol of randomized controlled trial. Med (United States). 2018;97. doi:10.1097/MD.0000000000012534	no	study protocol
542	Yeung W-F, Ho FY-Y, Chung K-F, Zhang Z-J, Yu BY-M, Suen LK-P, et al. Self-administered acupressure for insomnia disorder: a pilot randomized controlled trial. J Sleep Res. 2018;27: 220–231. doi:10.1111/jsr.12597	no	pilot study
543	Qi M-G, Qi L, Li L, Song J. Efficacy and safety of the Bushen tiaochong recipe combined with alendronate sodium for the treatment of postmenopausal senile degenerative osteoporosis: Study protocol for a randomized controlled trial. Chinese J Tissue Eng Res. 2018;22: 1173–1177. doi:10.3969/j.issn.2095-4344.0134	no	study protocol
544	Kim S, Chang L, Weinstock-Guttman B, Gandhi S, Jakimovski D, Carl E, et al. Complementary and Alternative Medicine Usage by Multiple Sclerosis Patients: Results from a Prospective Clinical Study. J Altern Complement Med. 2018;24: 596–602. doi:10.1089/acm.2017.0268	no	healthy control without risk management
545	Zai F-L, Wu R-L, Zheng M-F, Guo L-Y. [Warming Needle Moxibustion Relieves Symptoms of Lumbar Disc Herniation Patients and Upregulates Plasma beta-endorphin]. Zhen ci yan jiu = Acupunct Res. 2018;43: 512–515. doi:https://dx.doi.org/10.13702/j.1000-0607.170736	no	retrospective study
546	Zheng H, Liu Z-S, Zhang W, Chen M, Zhong F, Jing X-H, et al. Acupuncture for patients with chronic functional constipation: A randomized controlled trial. Neurogastroenterol Motil. 2018;30. doi:10.1111/nmo.13307	no	not LBP related
547	Ding Y, Li H, Yao P, Hong T, Zhao R, Zhao G. Clinical observation of CT-guided intra-articular conventional radiofrequency and pulsed radiofrequency in the treatment of chronic sacroiliac joint pain. J Pain Res. 2018;11: 2359‐2366. doi:10.2147/JPR.S179712	no	LBP not the major problem
548	Gu H, Chang Y, Zeng S, Zheng X, Zhang R, Zhan S, et al. Wallis Interspinous Spacer for Treatment of Primary Lumbar Disc Herniation: three-Year Results of a Randomized Controlled Trial. World Neurosurg. 2018;120 CC-: e1331‐e1336. doi:10.1016/j.wneu.2018.09.086	no	retrospective study
549	Zhongliang Z, Xiaojie Y, Bangzhong L, Min Z, Liya Z, Dongdong Y. Spinal mechanical impulsive manipulation versus conventional physiotherapy for chronic low back pain: differences in range of lumbar motion and trunk muscle strength. Chinese J tissue Eng Res. 2018;22: 5637‐5641. doi:10.3969/j.issn.2095-4344.1009	no	retrospective study
550	NCT03609762. Effectiveness of Routine Measurement of HRQOL. https://clinicaltrials.gov/show/NCT03609762. 2018. Available: https://www.cochranelibrary.com/central/doi/10.1002/central/CN-01661670/full	no	trial registry record
551	Lu D, Ding W, Sheng H, Xu X, Xu B, Xu W. Clinical effect of needle knife injection under c-arm x-ray-imaging guidance for the treatment of lumbar disc herniation. Int J Clin Exp Med. 2018;11: 10183‐10190. Available: https://www.cochranelibrary.com/central/doi/10.1002/central/CN-01651126/full	no	retrospective study
552	Meng XW, Wang Y, Piao SA, Lv WT, Zhu CH, Mu MY, et al. Wet Cupping Therapy Improves Local Blood Perfusion and Analgesic Effects in Patients with Nerve-Root Type Cervical Spondylosis. Chin J Integr Med. 2018;24: 830‐834. doi:10.1007/s11655-017-2925-7	no	not LBP related
553	Cheung PWH, Wong CKH, Cheung JPY. Psychometric validation of the adapted Traditional Chinese version of the Japanese Orthopaedic Association Back Pain Evaluation Questionnaire (JOABPEQ). J Orthop Sci. 2018;23: 750–757. doi:10.1016/j.jos.2018.04.014	no	not RCT
554	Li JX, Xie JJ, Guo XQ, Li Y, Fu RY. Effect of “Tiaoshen Acupuncture” on postpartum low back pain: a randomized controlled trial. Zhongguo zhen jiu [Chinese Acupunct moxibustion]. 2019;39: 24‐27. doi:10.13703/j.0255-2930.2019.01.005	no	postpartum LBP
555	Delrue J, Soenens B, Morbée S, Vansteenkiste M, Haerens L. Do athletes’ responses to coach autonomy support and control depend on the situation and athletes’ personal motivation? Psychol Sport Exerc. 2019;43: 321‐332. doi:10.1016/j.psychsport.2019.04.003	no	not RCT
556	Li Y, Feng X, Tan J, Peng B. Letter to the Editor concerning “Intraosseous basivertebral nerve ablation for the treatment of chronic low back pain: a prospective randomized double-blind sham-controlled multi-center study” by Fischgrund JS, et al. Eur spine J. 2019;28: 2223. doi:10.1007/s00586-019-06061-7	no	not RCT
557	Moura CC, Chaves ECL, Chianca TCM, Ruginsk SG, Nogueira DA, Souza VHS, et al. Contribution of Chinese and French ear acupuncture for the management of chronic back pain: a randomised controlled trial. J Clin Nurs. 2019;28: 3796‐3806. doi:10.1111/jocn.14983	no	not carry out in China
558	Martin TD, Green MS, Whitehead MT, Scheett TP, Webster MJ, Hudson GM. Six weeks of oral Echinacea purpurea supplementation does not enhance the production of serum erythropoietin or erythropoietic status in recreationally active males with above-average aerobic fitness. Appl Physiol Nutr Metab. 2019;44: 791‐795. doi:10.1139/apnm-2018-0783	no	not LBP related
559	Liu J, Wu H, Li Y, Sun Y. Effect of combination of lateral recess decompression by Tessys technique and PTED in patients suffering from contralateral symptoms of lumbar disc herniation. Eur J Inflamm. 2019;17. doi:10.1177/2058739218822862	no	retrospective study
560	Liu W, Li Q, Li Z, Chen L, Tian D, Jing J. Clinical efficacy of percutaneous transforaminal endoscopic discectomy in treating adolescent lumbar disc herniation. Medicine (Baltimore). 2019;98: e14682. doi:10.1097/MD.0000000000014682	no	retrospective study
561	Chen Y, Liu CY, Zhang ZH, Xu PC, Chen DG, Fan XH, et al. Malignant ureteral obstruction: experience and comparative analysis of metallic versus ordinary polymer ureteral stents. World J Surg Oncol. 2019;17: 74. doi:10.1186/s12957-019-1608-6	no	not LBP related
562	Chen X, Shi L, Yu X, Pang Q, Yang J. Comparative study of artificial cervical disc replacement and anterior cervical discectomy/fusion in the treatment of cervical spondylotic myelopathy. Int J Clin Exp Med. 2019;12: 10597‐10604. Available: https://www.cochranelibrary.com/central/doi/10.1002/central/CN-02092558/full	no	not LBP related
563	Chen C, Yang C, Yang S, Gao Y, Zhang Y, Wu X, et al. Clinical and Radiographic Outcomes of Modified Unilateral Open-door Laminoplasty with Posterior Muscle-Ligament Complex Preservation for Cervical Spondylotic Myelopathy. Spine (Phila Pa 1976). 2019;44: 1697‐1704. doi:10.1097/BRS.0000000000003158	no	not LBP related
564	Kwan YH, Fong W, Ang XL, Tan CS, Tai BC, Huang Y, et al. Traditional Chinese medicine (TCM) collaborative care for patients with axial spondyloarthritis (AcuSpA): protocol for a pragmatic randomized controlled trial. Trials. 2019;20: 46. doi:10.1186/s13063-018-3117-2	no	study protocol
565	Zhang Y, Sun H, Hu W, Hao D. Comparison of clinical outcomes between heads-up 3d viewing system and conventional surgery in acdf: a pilot study. Eur spine J. 2019;28: 2851. doi:10.1007/s00586-019-06103-0	no	pilot study
566	Krause L, Farrow D, Pinder R, Buszard T, Kovalchik S, Reid M. Enhancing skill transfer in tennis using representative learning design. J Sports Sci. 2019;37: 2560‐2568. doi:10.1080/02640414.2019.1647739	no	not RCT
567	Wang F, Guo D, Sun T, Guan K. A comparative study on short-term therapeutic effects of percutaneous transforaminal endoscopic discectomy and microendoscopic discectomy on lumbar disc herniation. Pakistan J Med Sci. 2019;35: 426‐431. doi:10.12669/pjms.35.2.650	no	retrospective study
568	Liu B, Liu X, Chen Y, Wang G, Wang G, Shen X, et al. Clinical effect observation of intravenous application of zoledronic acid in patients with cervical spondylosis and osteoporosis after anterior cervical discectomy and fusion: a randomized controlled study. J Orthop Surg (Hong Kong). 2019;27: 2309499019847028. doi:10.1177/2309499019847028	no	not LBP related
569	Wang K, Zhang JW, Min SX, Xu XY, An SL. Development and validation of a pre-scoring system for nonspecific low back pain among general population in Guangzhou: a cross-sectional study. BMC Public Health. 2019;19: 1262. doi:10.1186/s12889-019-7564-9	no	not RCT
570	Zhang J, Wu Y, Li S, Sun Y. Pestle needling at Yāoyángguān-Bāzhèn points for intractable lumbodynia after lumbar disc herniation surgery: a randomized controlled trial. World J Acupunct - moxibustion. 2019;29: 194‐199. doi:10.1016/j.wjam.2019.08.006	no	retrospective study
571	Hou J, Yang R, Yang Y, Tang Y, Deng H, Chen Z, et al. The Effectiveness and Safety of Utilizing Mobile Phone-Based Programs for Rehabilitation After Lumbar Spinal Surgery: multicenter, Prospective Randomized Controlled Trial. JMIR mHealth uHealth. 2019;7: e10201. doi:10.2196/10201	no	LBP not the major problem
572	Sun Q, Lou VW, Dai A, To C, Wong SY. The Effectiveness of the Young–Old Link and Growth Intergenerational Program in Reducing Age Stereotypes. Res Soc Work Pract. 2019;29: 519‐528. doi:10.1177/1049731518767319	no	not LBP related
573	Chen Y, Li X, Xu J, Chen J, Huo Z, Zhang L. Acupuncture for lumbar myofascial pain Protocol for a systematic review of randomized controlled trials. Medicine (Baltimore). 2019;98. doi:10.1097/MD.0000000000016271	no	review
574	Xu T, Zhou S, Zhang Y, Yu Y, Li X, Chen J, et al. Acupuncture for chronic uncomplicated musculoskeletal pain associated with the spine A systematic review protocol. Medicine (Baltimore). 2019;98. doi:10.1097/MD.0000000000014055	no	study protocol
575	Zhang Y, He J. Correlation between traditional Chinese medicine syndrome elements and relevant factors of essential hypertension. Int J Clin Exp Med. 2019;12: 11851–11858.	no	not RCT
576	Dongwoo N, 염혜원. Low-Level Laser Therapy including Laser Acupuncture for Non-Specific Chronic Low Back Pain : Protocol for a Systematic Review. J Acupunct Res. 2019;36: 251–255.	no	study protocol
577	Martimbianco ALC, Porfirio GJM, Pacheco RL, Torloni MR, Riera R. Transcutaneous electrical nerve stimulation (TENS) for chronic neck pain. COCHRANE DATABASE Syst Rev. 2019. doi:10.1002/14551858.CD011927.pub2	no	review
578	Yang Y, Yang M, Bai J, Zhao J, Chen K, Zhou X, et al. Validation of Simplified Chinese Version of the Pain Self-Efficacy Questionnaire (SC-PSEQ) and SC-PSEQ-2 for Patients With Nonspecific Low Back Pain in Mainland China. Spine (Phila Pa 1976). 2019;44: E1219–E1226. doi:10.1097/BRS.0000000000003099	no	not RCT
579	Fan AY, Ouyanga H, Qian X, Wei H, Wang DD, He D, et al. Discussions on real-world acupuncture treatments for chronic low-back pain in older adults. J Integr Med. 2019;17: 71–76. doi:10.1016/j.joim.2019.01.005	no	not RCT
580	Liu J, Huang B, Hao L, Shan Z, Zhang X, Chen J, et al. Association between Modic changes and endplate sclerosis: Evidence from a clinical radiology study and a rabbit model. J Orthop Transl. 2019;16: 71–77. doi:10.1016/j.jot.2018.07.006	no	not human
581	Cheung PWH, Wong CKH, Cheung JPY. Differential Psychometric Properties of EuroQoL 5-Dimension 5-Level and Short-Form 6-Dimension Utility Measures in Low Back Pain. Spine (Phila Pa 1976). 2019;44: E679–E686. doi:10.1097/BRS.0000000000002939	no	not RCT
582	Jiang L, Cao L, Fang J, Yu X, Dai X, Miao X. Ochronotic arthritis and ochronotic Achilles tendon rupture in alkaptonuria A 6 years follow-up case report in China. Medicine (Baltimore). 2019;98. doi:10.1097/MD.0000000000016837	no	case report
583	Qin-feng H, Chen X, Chun-ling T, Zhu J. Clinical regularities in acupuncture-moxibustion treatment of cancer pain in recent 30 years. J Acupunct TUINA Sci. 2019;17: 89–98. doi:10.1007/s11726-019-1097-8	no	cancer pain
584	Choi J-W, 배지민, 이명수, 양기영, 김건형. The Effectiveness and Safety of Acupuncture for Recovery of Patients with Vertebral Compression Fractures: A Systematic Review and Meta-analysis. Korean J Acupunct. 2019;36: 1–18.	no	review
585	Liao J, Wang T, Dong W, Yang J, Zhang J, Li L, et al. Acupoint injection for nonspecific chronic low back pain A protocol of systematic review. Medicine (Baltimore). 2019;98. doi:10.1097/MD.0000000000016478	no	study protocol
586	Shi R, Wang F, Hong X, Wang Y-T, Bao J-P, Liu L, et al. Comparison of percutaneous endoscopic lumbar discectomy versus microendoscopic discectomy for the treatment of lumbar disc herniation: a meta-analysis. Int Orthop. 2019;43: 923–937. doi:10.1007/s00264-018-4253-8	no	review
587	Dong Y, Li P, Xu T, Bi L. Effective serum level of etanercept biosimilar and effect of antidrug antibodies on drug levels and clinical efficacy in Chinese patients with ankylosing spondylitis. Clin Rheumatol. 2019;38: 1587–1594. doi:10.1007/s10067-018-04424-x	no	LBP not the major problem
588	Mardani-Kivi M, Montazar R, Azizkhani M, Hashemi-Motlagh K. Wet-Cupping Is Effective on Persistent Nonspecific Low Back Pain: A Randomized Clinical Trial. Chin J Integr Med. 2019;25: 502–506. doi:10.1007/s11655-018-2996-0	no	not carry out in China
589	Yong L, Min Y, Tao L, Xiaolong Z, Wen T, Mingyang G, et al. Effect of hand-ear acupuncture on chronic low-back pain: a randomized controlled trial. J Tradit CHINESE Med. 2019;39: 587–594	no	retrospective study
590	Yoon J-Y, Park Y-C, Kim S-J, Goo B, Nam S-S, Baek Y-H, et al. Thread-embedding acupuncture for lumbar herniated intervertebral disc Protocol for a systematic review and meta-analysis. Medicine (Baltimore). 2019;98. doi:10.1097/MD.0000000000017847	no	study protocol
591	Lee J-M, Bock JJ, 이미주, 손성세, 황덕상, 이창훈. A Literature Review on the Effects of Chuna Manipulation for Postpartum Pelvic Pain and Low Back Pain. J Orient Obstet ＆ Gynecol. 2019;32: 14–24. doi:10.15204/jkobgy.2019.32.4.014	no	review
592	Liu T, Yu J, Kuang W, Wang X, Ye J, Qiu X, et al. Acupuncture for uterine fibroids Protocol for a systematic review of randomized controlled trials. Medicine (Baltimore). 2019;98. doi:10.1097/MD.0000000000014631	no	review
593	Gu H. A 10-year follow-up of electric acupuncture for lumbar disc herniation and sciatica. WORLD J ACUPUNCTURE-MOXIBUSTION. 2019;29: 221–223. doi:10.1016/j.wjam.2019.07.002	no	retrospective study
594	Zuo G, Gao T-C, Xue B-H, Gu C-C, Yan Y-T, Zhang Y-W, et al. Assessment of the efficacy of acupuncture and chiropractic on treating Cervical spondylosis radiculopathy A systematic review and meta-analysis. Medicine (Baltimore). 2019;98. doi:10.1097/MD.0000000000017974	no	review
595	Dong Y, Wang W, Zheng J, Chen S, Qiao J, Wang X. Whole Body Vibration Exercise for Chronic Musculoskeletal Pain: A Systematic Review and Meta-analysis of Randomized Controlled Trials. Arch Phys Med Rehabil. 2019;100: 2167–2178. doi:10.1016/j.apmr.2019.03.011	no	review
596	Chen B, Zhang C, Zhang R-P, Lin A-Y, Xiu Z-B, Liu J, et al. Acupotomy versus acupuncture for cervical spondylotic radiculopathy: protocol of a systematic review and meta-analysis. BMJ Open. 2019;9. doi:10.1136/bmjopen-2019-029052	no	study protocol
597	Wei X, Liu B, He L, Yang X, Zhou J, Zhao H, et al. Acupuncture therapy for chronic low back pain: Protocol of a prospective, multi-center, registry study. BMC Musculoskelet Disord. 2019;20. doi:10.1186/s12891-019-2894-4	no	study protocol
598	Chen Y-J, Bassi GS, Yang Y-Q. Classic Chinese Acupuncture versus Different Types of Control Groups for the Treatment of Chronic Pain: Review of Randomized Controlled Trials (2000-2018). EVIDENCE-BASED Complement Altern Med. 2019;2019. doi:10.1155/2019/6283912	no	review
599	Ng H-P, Huang C-M, Ho W-C, Lee Y-C. Acupuncture Differentially Affects the High-Frequency Spectral Energy in Radial Pulse Positions Depending on Type of Lower Back Pain. EVIDENCE-BASED Complement Altern Med. 2019;2019. doi:10.1155/2019/4024501	no	retrospective study
600	Xue X, Xue J, Cui X, Zhang D, Lu C, Shen Y, et al. Wulingsan (Oryeongsan/Goreisan) ameliorate lipid metabolism of obesity rats via regulation of the plasma metabolic profiling. Biotechnol Appl Biochem. 2019;66: 654–663. doi:10.1002/bab.1766	no	not LBP related
601	Sun K, Liang L, Yin H, Yu J, Feng M, Zhan J, et al. Manipulation for treatment of degenerative lumbar spondylolisthesis A protocol of systematic review and meta-analysis. Medicine (Baltimore). 2019;98. doi:10.1097/MD.0000000000018135	no	study protocol
602	Zhang Y, Loprinzi PD, Yang L, Liu J, Liu S, Zou L. The Beneficial Effects of Traditional Chinese Exercises for Adults with Low Back Pain: A Meta-Analysis of Randomized Controlled Trials. Medicina (Kaunas). 2019;55. doi:10.3390/medicina55050118	no	review
603	Qin J, Zhang Y, Wu L, He Z, Huang J, Tao J, et al. Effect of Tai Chi alone or as additional therapy on low back pain: Systematic review and meta-analysis of randomized controlled trials. Med (United States). 2019;98. doi:10.1097/MD.0000000000017099	no	review
604	ChiCTR1900022377. Clinical research for whether the Traditional Chinese medicine could promote the resorption of lumbar disc herniation: a randomized controlled trial. https://trialsearch.who.int/Trial2.aspx?TrialID=ChiCTR1900022377. 2019. Available: https://www.cochranelibrary.com/central/doi/10.1002/central/CN-01973182/full	no	trial registry record
605	Zhong R, Wang R, Liu J, Han Z, Jiang W, Liu Q, et al. [Comparison of minimally invasive transforaminal lumbar interbody fusion between two approaches in treatment of single-segment lumbar spinal stenosis]. Zhongguo Xiu Fu Chong Jian Wai Ke Za Zhi. 2019;33: 807–813. doi:https://dx.doi.org/10.7507/1002-1892.201903096	no	LBP not the major problem
606	Han Y, Fang J, Zhang H, Xu M, Guo X. Anterior neck soft tissue thickness for airway evaluation measured by MRI in patients with cervical spondylosis: prospective cohort study. BMJ Open. 2019;9: e029987. doi:https://dx.doi.org/10.1136/bmjopen-2019-029987	no	not LBP related
607	Ao S, Wu J, Tang Y, Zhang C, Li J, Zheng W, et al. Percutaneous Endoscopic Lumbar Discectomy Assisted by O-Arm-Based Navigation Improves the Learning Curve. Biomed Res Int. 2019;2019: 6509409. doi:https://dx.doi.org/10.1155/2019/6509409	no	not LBP related
608	Bai Y, Xu J, Chen J, Zhang J, Xu Y, Chen D, et al. Efficacy observation on lumbar disc herniation with combined therapy of Jiaji electro-acupuncture and lumbago granules. Basic Clin Pharmacol Toxicol. 2019;125 CC-: 43. doi:10.1111/bcpt.13346	no	retrospective study
609	Niu K, Niu Q, Xie Y-Q, Yang F. Treating nonspecific low back pain by SET sling exercise therapy combined with tropical herb-Rattan Moxibustion liquid external rubbing therapy. Asian Pac J Trop Med. 2019;12: 13. doi:10.4103/1995-7645.268165	no	retrospective study
610	Sun W, Gao JH, Zhu LG, Xiao W, Wang ZZ, Yang KX, et al. Compression therapy following posterior lumbar interbody fusion: a prospective, randomized, clinical study. BMC Surg. 2019;19: 161. doi:10.1186/s12893-019-0612-7	no	LBP not the major problem
611	Yu C, Jia D, Wan Y, Jiang H, Liu Y, Shang H, et al. The clinical study of Chinese Tuina versus acupuncture in the treatment of chronic nonspecific low back pain (CNLBP). Adv Integr Med. 2019;6 CC-C: S94. doi:10.1016/j.aimed.2019.03.274	no	retrospective study
612	Mesagno C, Beckmann J, Wergin V V, Gröpel P. Primed to perform: comparing different pre-performance routine interventions to improve accuracy in closed, self-paced motor tasks. Psychol Sport Exerc. 2019;43: 73‐81. doi:10.1016/j.psychsport.2019.01.001	no	not LBP related
613	Abebe BT, Weiss M, Modess C, Roustom T, Tadken T, Wegner D, et al. Effects of the P‐Glycoprotein Inhibitor Clarithromycin on the Pharmacokinetics of Intravenous and Oral Trospium Chloride: a 4‐Way Crossover Drug‐Drug Interaction Study in Healthy Subjects. J Clin Pharmacol. 2019;59: 1319‐1330. doi:10.1002/jcph.1421	no	healthy subject
614	Zhou J, Liu F, Jiang W, Hu M. PDG21 COST-EFFECTIVENESS OF JINGSHU GRANULES FOR THE TREATMENT OF PATIENTS WITH CERVICAL RADICULOPATHY IN CHINA: a DECISION-TREE MODEL BASED ON RANDOMIZED CONTROLLED TRIAL. Value Heal. 2019;22: S166. doi:10.1016/j.jval.2019.04.700	no	not LBP related
615	Huang ZF, Xiao SX, Liu K, Xiong W. Effectiveness analysis of percutaneous kyphoplasty combined with zoledronic acid in treatment of primary osteoporotic vertebral compression fractures. Pain Physician. 2019;22: 63‐68. Available: https://www.cochranelibrary.com/central/doi/10.1002/central/CN-01966756/full	no	not LBP related
616	Cai J, Wang G, Zhao H. Effects of rehabilitation nursing on minimally invasive surgery and the application of long-term activity function in patients with intervertebral disc herniation. Int J Clin Exp Med. 2019;12: 7418‐7425. Available: https://www.cochranelibrary.com/central/doi/10.1002/central/CN-02002624/full	no	LBP not the major problem
617	Zhang H, Wang Y, Liu Z, Chui EW. A Quasi-Trial Investigation of an In-Service Training to Improve Social Workers’ Professional Competence in China. Res Soc Work Pract. 2019;29: 506‐518. doi:10.1177/1049731518757917	no	not LBP related
618	Li T, Wang S, Zhang S, Shen X, Song Y, Yang Z, et al. Evaluation of clinical efficacy of silver-needle warm acupuncture in treating adults with acute low back pain due to lumbosacral disc herniation: study protocol for a randomized controlled trial. Trials. 2019;20: 470. doi:10.1186/s13063-019-3566-2	no	study protocol
619	Huang D, Zhu L, Chen J, Zhou J. Minimally invasive spinal anesthesia for cesarean section in maternal anticoagulation therapy: a randomized controlled trial. BMC Anesthesiol. 2019;19: 11. doi:10.1186/s12871-018-0679-1	no	LBP not the major problem
620	Ye YJ, Xie YX, Yan TW, Liu SS, Wang B, Liu XR, et al. Rolling needle pricking-cupping therapy and traditional pricking-cupping therapy for cervical spondylosis of neck type: a randomized controlled trial. Zhongguo zhen jiu [Chinese Acupunct moxibustion]. 2020;40: 1299‐1303. doi:10.13703/j.0255-2930.20191019-k0001	no	not LBP related
621	Huang Z, Zhao J, Pei X, Wang B. Effectiveness of deep electroacupuncture with strong deqi and shallow electroacupuncture with no deqi for lumbar disk herniation: study protocol for a randomised controlled trial. BMJ Open. 2020;10: e036528. doi:10.1136/bmjopen-2019-036528	no	study protocol
622	Hong T, Wang S, Ding Y, Li G, Han Z, Yao P. High-voltage intraarticular pulsed radiofrequency for chronic knee pain treatment: a single-center retrospective study. Pain Physician. 2020;23: E549‐E558. Available: https://www.cochranelibrary.com/central/doi/10.1002/central/CN-02192992/full	no	not LBP related
623	Jiao X, Wang X, Shao J, Liu L. Effect of solution-focused approach on nursing effect and post-traumatic growth of patients in spinal surgery. Investig Clin. 2020;61: 253‐260. Available: https://www.cochranelibrary.com/central/doi/10.1002/central/CN-02164158/full	no	not treatment effectiveness
624	ChiCTR2000037281. Clinical study of ultrasound-guided cervical nerve root block combined with blade needle release in the treatment of radicular pain of cervical spondylotic radiculopathy. http://www.who.int/trialsearch/Trial2.aspx?TrialID=ChiCTR2000037281. 2020. Available: https://www.cochranelibrary.com/central/doi/10.1002/central/CN-02437305/full	no	trial registry record
625	Ko Y, Jang BH, Oh MS, Kim SJ, Ko YS, Ha IH, et al. Evaluation of efficacy and safety of single and multiple therapy of herbal medicine/Chuna therapy on non-specific chronic low back pain: a study protocol for multicenter, 3-arm, randomized, single blinded, parallel group, incomplete factorial design, pilo. Medicine (Baltimore). 2020;99: e21260. doi:10.1097/MD.0000000000021260	no	study protocol
626	ChiCTR2000036687. Clinical study on treatment of cervical spondylosis with electroacupuncture combined with Danqi Tongluo decoction. http://www.who.int/trialsearch/Trial2.aspx?TrialID=ChiCTR2000036687. 2020. Available: https://www.cochranelibrary.com/central/doi/10.1002/central/CN-02436839/full	no	trial registry record
627	Le XF, Shi Z, Wang QL, Xu YF, Zhao JW, Tian W. Rate and Risk Factors of Superior Facet Joint Violation during Cortical Bone Trajectory Screw Placement: a Comparison of Robot-Assisted Approach with a Conventional Technique. Orthop Surg. 2020;12: 133‐140. doi:10.1111/os.12598	no	LBP not the major problem
628	Sun X, Ma XP, Lv LY, Yang J, Liu HF, Meng QY, et al. Intervention with thumbtack needling on spinal low back pain in Air Force crew: a randomized controlled trial. Zhongguo zhen jiu [Chinese Acupunct moxibustion]. 2020;40: 1180‐1184. doi:10.13703/j.0255-2930.20191022-k0007	no	retrospective study
629	Yang S-S, Chen J-J, Yu M-Z, Song J, Song D-W, Cui Z-M. Application of ropivacaine incision infiltration combined with Wiltse approach in transforaminal lumba interbody fusion. Acad J Second Mil Med Univ. 2020;41: 1103‐1108. doi:10.16781/j.0258-879x.2020.10.1103	no	LBP not the major problem
630	En X. 183. Operation is no better than nonoperative care in improving pain and disability in chronic low back pain: long term results of randomized controlled trials of western China. Spine J. 2020;20: S90‐S91. doi:10.1016/j.spinee.2020.05.594	no	retrospective study
631	Song S, Liu S, Wang YK, Zhang CQ. A comparative study on the treatment of osteoporotic vertebral compression fracture with different injection volumes of high viscosity bone cement in percutaneous vertebroplasty. Indian J Pharm Sci. 2020;82: 103‐106. doi:10.36468/pharmaceutical-sciences.spl.19	no	lumbar fracture
632	Huang Y, Gao D. The effectiveness of high intensity laser therapy in the patients with lumbar disc herniation: a protocol of randomized placebo-controlled trial. Medicine (Baltimore). 2020;99: e22520. doi:10.1097/MD.0000000000022520	no	study protocol
633	Liu L. The effect of yoga exercise on the rehabilitation of cervical spondylosis in modern young people. Indian J Pharm Sci. 2020;82: 21‐22. Available: https://www.cochranelibrary.com/central/doi/10.1002/central/CN-02212773/full	no	not LBP related
634	Xu C, Zhou X, Tong Z, Ma J, Ye J, Xu J, et al. A randomized, double-blind, placebo-controlled trial for Yi-Qi Hua-Yu tong-sui granule in the treatment of mild or moderate cervical spondylotic myelopathy. Medicine (Baltimore). 2020;99: e21776. doi:10.1097/MD.0000000000021776	no	not LBP related
635	Chen ZH, Liang FR, Yang MX, Li DH, Zhang Y, Ren YL. Effect and Safety of CX-DZ-II Intelligent Electroacupuncture Therapeutic Instrument for Neck Pain Caused by Cervical Spondylos: study Protocol for A Randomized Controlled Trial. Chin J Integr Med. 2020;26: 375‐381. doi:10.1007/s11655-019-3038-2	no	not LBP related
636	Gu Y, Yao Q, Xu Y, Zhang H, Wei P, Wang L. A clinical application study of mixed reality technology assisted lumbar pedicle screws implantation. Med Sci Monit. 2020;26: e924982. doi:10.12659/MSM.924982	no	LBP not the major problem
637	Zhang S, Kong L, Zhu Q, Wu Z, Li J, Fang M, et al. Efficacy of Tuina in patients with chronic low back pain: study protocol for a randomized controlled trial. Trials. 2020;21: 271. doi:10.1186/s13063-020-4198-2	no	study protocol
638	Xu J, Ding X, Wu J, Zhou X, Jin K, Yan M, et al. A randomized controlled study for the treatment of middle-aged and old-aged lumbar disc herniation by Shis spine balance manipulation combined with bone and muscle guidance. Medicine (Baltimore). 2020;99: e23812. doi:10.1097/MD.0000000000023812	no	LBP not the major problem
639	Zhang G, Lin Y, Zhou Q, Gao L, Zhang L, Yu Y, et al. Silver acupuncture for myofascitis A protocol for systematic review and meta-analysis. Medicine (Baltimore). 2020;99. doi:10.1097/MD.0000000000020519	no	study protocol
640	He X, He C, Luo X, Lu H, Wu L, Yu D, et al. Breath therapy for patients with chronic nonspecific low back pain A protocol of systematic review and meta-analysis. Medicine (Baltimore). 2020;99. doi:10.1097/MD.0000000000021542	no	study protocol
641	Wang P, Zuo G, Du S, Gao T, Liu R, Hou X, et al. Meta-analysis of the therapeutic effect of acupuncture and chiropractic on cervical spondylosis radiculopathy: A systematic review and meta-analysis protocol. Medicine (Baltimore). 2020;99. doi:10.1097/MD.0000000000018851	no	study protocol
642	Zhang G, Zhang L, Deng Y, Shen Y, Wang X, Yu Y. Effect of auriculotherapy on chronic low back pain A protocol for systematic review and meta-analysis. Medicine (Baltimore). 2020;99. doi:10.1097/MD.0000000000019722	no	study protocol
643	Li Y, Coppieters MW, Setchell J, Hodges PW, Scholten-Peeters GGM. How do people in China think about causes of their back pain? A predominantly qualitative cross-sectional survey. BMC Musculoskelet Disord. 2020;21. doi:10.1186/s12891-020-03500-1	no	not RCT
644	An H, Li B, Zhao J, Ao Z, Zhong X, Zhu P, et al. Effectiveness comparisons of Chinese patent medicine on sciatica A protocol for systematic review and Bayesian network meta-analysis. Medicine (Baltimore). 2020;99. doi:10.1097/MD.0000000000023826	no	study protocol
645	Mu J, Furlan AD, Lam WY, Hsu MY, Ning Z, Lao L. Acupuncture for chronic nonspecific low back pain. COCHRANE DATABASE Syst Rev. 2020. doi:10.1002/14651858.CD013814	no	review
646	Peng F, Li Y, Ai Y, Yang J, Wang Y. Application of preoperative assessment of pain induced by venous cannulation in predicting postoperative pain in patients under laparoscopic nephrectomy: a prospective observational study. BMC Anesthesiol. 2020;20. doi:10.1186/s12871-020-01003-z	no	not RCT
647	Su S-F, Wu M-S, Yeh W-T, Liao Y-C. Effects of Lumbar Fusion Surgery with ISOBAR Devices Versus Posterior Lumbar Interbody Fusion Surgery on Pain and Disability in Patients with Lumbar Degenerative Diseases: A Meta-Analysis. J Investig Surg. 2020;33: 79–93. doi:10.1080/08941939.2018.1472318	no	review
648	Lin J, Liao W, Mo Q, Yang P, Chen X, Wang X, et al. A systematic review of the efficacy comparison of acupuncture and traditional Chinese medicine in the treatment of primary dysmenorrhea. Ann Palliat Med. 2020;9: 3288–3292. doi:10.21037/apm-20-1734	no	review
649	Zhou J, Yu Y, Cao B, Li X, Wu M, Wen T, et al. Characteristic of Clinical Studies on Baduanjin during 2000-2019: A Comprehensive Review. EVIDENCE-BASED Complement Altern Med. 2020;2020. doi:10.1155/2020/4783915	no	review
650	Lu JH, Wang JL, Pan LJ, Xu J, Shi J, Zhang X, et al. [Application characteristics of abdominal acupuncture based on data mining technique]. Zhen ci yan jiu = Acupunct Res. 2020;45: 237–242. doi:10.13702/j.1000-0607.190169	no	not LBP related
651	Huang R, Huang Y, Huang R, Huang S, Wang X, Yu X, et al. Thunder-Fire Moxibustion for Cervical Spondylosis: A Systematic Review and Meta-Analysis. EVIDENCE-BASED Complement Altern Med. 2020;2020. doi:10.1155/2020/5816717	no	review
652	Gao Z, Liu G-F, Zhang J, Ji L-X. Acupuncture for neck pain caused by cervical spondylosis: a systematic review and meta-analysis protocol. BMJ Open. 2020;10. doi:10.1136/bmjopen-2020-038455	no	study protocol
653	Teraguchi M, Cheung JPY, Karppinen J, Bow C, Hashizume H, Luk KDK, et al. Lumbar high -intensity zones on MRI: imaging biomarkers for severe, prolonged low back pain and sciatica in a population -based cohort. SPINE J. 2020;20: 1025–1034. doi:10.1016/j.spinee.2020.02.015	no	not RCT
654	Lu Y, Wu H, Yu X, Zhang X, Luo H, Tang L, et al. Traditional Chinese Medicine of Angelicae Pubescentis Radix: A Review of Phytochemistry, Pharmacology and Pharmacokinetics. Front Pharmacol. 2020;11. doi:10.3389/fphar.2020.00335	no	review
655	Wu H, Zhao X, Chu S, Xu F, Song J, Ma Z, et al. Validation of the Chinese version of the Amsterdam Preoperative Anxiety and Information Scale (APAIS). Health Qual Life Outcomes. 2020;18. doi:10.1186/s12955-020-01294-3	no	not RCT
656	Zhu S, Xiong J, Chen J, Tang G, Zhong Z, Lu L, et al. The effectiveness of moxibustion for treating of low back pain A protocol for systematic review and meta-analysis. Medicine (Baltimore). 2020;99. doi:10.1097/MD.0000000000022522	no	study protocol
657	Pi J, Zhang Y, Ma X, Wang P, Xiong W, Zhang L, et al. Percutaneous Microdialysis and Pharmacokinetic Study of Tongluo-Qutong Rubber Plaster in Rats by UPLC-MS/MS. Nat Prod Commun. 2020;15. doi:10.1177/1934578X20957826	no	not human
658	Yong S, Yang Y, Li F, Yao H, Yang F, Chang D. Wuzi Yanzong Pill for the treatment of male infertility A protocol for systematic review and meta-analysis of randomized controlled trials. Medicine (Baltimore). 2020;99. doi:10.1097/MD.0000000000021769	no	study protocol
659	Toneti BF, Mendes Barbosa RF, Mano LY, Sawada LO, de Oliveira IG, Sawada NO. Benefits of Qigong as an integrative and complementary practice for health: a systematic review. Rev Lat Am Enfermagem. 2020;28. doi:10.1590/1518-8345.3718.3317	no	review
660	Aikawa L, Yoshizumi AM, Shirassu MM, Koike MK. Rapid acupuncture for musculoskeletal pain in the emergency room of the Hospital Servidor Publico Estadual, Brazil: A quasi-experimental study. J Integr Med. 2020;18: 313–318. doi:10.1016/j.joim.2020.05.002	no	not carry out in China
661	Zhuang Q, Feng H, Jing F, Rong J, Lv Y, Jing F, et al. Effect of Yijinjing exercise on cervical spondylosis A protocol for systematic review. Medicine (Baltimore). 2020;99. doi:10.1097/MD.0000000000020764	no	study protocol
662	Pereira LC, Spinoso DH. Effect of cupping therapy on the level of pain and neuromuscular variables in women with low back pain. Man Ther Posturology Rehabil J. 2020;18: 1–8. doi:10.17784/mtprehabjournal.2020.18.1120	no	retrospective study
663	Goh GS, Yue W-M, Guo C-M, Tan S-B, Chen JL-T. Comparative Demographics and Outcomes of Minimally Invasive Transforaminal Lumbar Interbody Fusion in Chinese, Malays, and Indians. Clin SPINE Surg. 2021;34: 66–72. doi:10.1097/BSD.0000000000001020	no	not carry out in China
664	Ren C, Qin R, Li Y, Wang P. Microendoscopic Discectomy Combined with Annular Suture Versus Percutaneous Transforaminal Endoscopic Discectomy for Lumbar Disc Herniation: A Prospective Observational Study. Pain Physician. 2020;23: E713–E721.	no	not RCT
665	Hu X, Ma M, Zhao X, Sun W, Liu Y, Zheng Z, et al. Effects of exercise therapy for pregnancy-related low back pain and pelvic pain A protocol for systematic review and meta-analysis. Medicine (Baltimore). 2020;99. doi:10.1097/MD.0000000000017318	no	study protocol
666	Xu X, Wang Y, Yang C, Song X, Chen Z, Yang L, et al. Evaluation of rehabilitation effect of five-step exercises on patients with radiculopathy of cervical vertebra. Med (United States). 2020;99: E20846. doi:10.1097/MD.0000000000020846	no	not LBP related
667	Qu B, Chen L, Zhang Y, Jiang M, Wu C, Ma W, et al. Landmark-guided versus modified ultrasound-assisted Paramedian techniques in combined spinal-epidural anesthesia for elderly patients with hip fractures: A randomized controlled trial. BMC Anesthesiol. 2020;20. doi:10.1186/s12871-020-01172-x	no	lumbar fracture
668	Li Y, Tse MYM. An online pain education program for working adults: Pilot randomized controlled trial. J Med Internet Res. 2020;22. doi:10.2196/15071	no	pilot study
669	Zhang Y-P, Hu R-X, Han M, Lai B-Y, Liang S-B, Chen B-J, et al. Evidence Base of Clinical Studies on Qi Gong: A Bibliometric Analysis. Complement Ther Med. 2020;50. doi:10.1016/j.ctim.2020.102392	no	review
670	Su J, Li M, He L, Zhao D, Wan W, Liu Y, et al. Changes in Efficacy Indicators for Adalimumab Biosimilar Candidate (HS016) for the Treatment of Active Ankylosing Spondylitis at Various Time Points. Front Pharmacol. 2020;11. doi:10.3389/fphar.2020.606497	no	LBP not the major problem
671	Tan W, Wang W, Yang Y, Chen Y, Kang Y, Huang Y, et al. Spinal Manipulative Therapy Alters Brain Activity in Patients With Chronic Low Back Pain: A Longitudinal Brain fMRI Study. Front Integr Neurosci. 2020;14. doi:10.3389/fnint.2020.534595	no	not RCT
672	Li XL, Zhang L. The rehabilitation effect of regular exercise on cervical spondylosis in modern young people. Indian J Pharm Sci. 2020;82: 19‐20. Available: https://www.cochranelibrary.com/central/doi/10.1002/central/CN-02212771/full	no	not LBP related
673	Yi P, Tang X, Yang F, Tan M. A retrospective controlled study protocol of transforaminal lumbar interbody fusion compared with posterior lumbar interbody fusion for spondylolisthesis. Medicine (Baltimore). 2020;99: e22878. doi:https://dx.doi.org/10.1097/MD.0000000000022878	no	retrospective study
674	Zhu G, Hao Y, Yu L, Peng C, Zhu J, Zhang P. [Comparison of the effectiveness of oblique lumbar interbody fusion and posterior lumbar interbody fusion for treatment of Cage dislodgement after lumbar surgery]. Zhongguo Xiu Fu Chong Jian Wai Ke Za Zhi. 2020;34: 761–768. doi:https://dx.doi.org/10.7507/1002-1892.201911020	no	LBP not the major problem
675	Tang L-M, Deng C-Y, Huang H, Liu H, Huang P, Jiang X-M, et al. [Clinical effectiveness of “long snake moxibustion” for cold-dampness type chronic non-specific low back pain patients with negative emotions]. Zhen ci yan jiu = Acupunct Res. 2020;45: 1014–1018. doi:https://dx.doi.org/10.13702/j.1000-0607.200061	no	LBP not the major problem
676	Yang H, Li P, Jia N, Wang J, Jin X. [Comparison of different transforaminal endoscope approaches in treatment of serious lumbar disc herniation]. Zhongguo Xiu Fu Chong Jian Wai Ke Za Zhi. 2020;34: 300–307. doi:https://dx.doi.org/10.7507/1002-1892.201811005	no	retrospective study
677	Cheng HY, Carol S, Wu B, Cheng YF. Effect of acupressure on postpartum low back pain, salivary cortisol, physical limitations, and depression: a randomized controlled pilot study. J Tradit chinese Med = chung i tsa chih ying wen pan. 2020;40: 128‐136. Available: https://www.cochranelibrary.com/central/doi/10.1002/central/CN-02160983/full	no	pilot study
678	NCT04400786. A Randomized Open-labeled Study for Comparing Methods of Using Imrecoxib to Treat AS. https://clinicaltrials.gov/show/NCT04400786. 2020. Available: https://www.cochranelibrary.com/central/doi/10.1002/central/CN-02124878/full	no	trial registry record
679	Wu X, Wang X, Zhang G, Guo Z, Wang Y, Wang R, et al. Histologic Observation and Significance of Sympathetic Nerve Fiber Distribution on Human Cervical Ligamentum Flavum. Orthop Surg. 2020;12: 1811‐1825. doi:10.1111/os.12802	no	not LBP related
680	Wang M, Jin Q. High-viscosity bone cement for vertebral compression fractures: a prospective study on intravertebral diffusion and leakage of bone cement. BMC Musculoskelet Disord. 2020;21: 589. doi:10.1186/s12891-020-03613-7	no	lumbar fracture
681	Xu N, Zhang Y, Zhou G, Zhao Q, Wang S. The value of dynamic MRI in the treatment of cervical spondylotic myelopathy: a protocol for a prospective randomized clinical trial. BMC Musculoskelet Disord. 2020;21: 83. doi:10.1186/s12891-020-3106-y	no	study protocol
682	Chen L, Battie MC, Yuan Y, Yang G, Chen Z, Wang Y. Lumbar vertebral endplate defects on magnetic resonance images: prevalence, distribution patterns, and associations with back pain. Spine J. 2020;20: 352‐360. doi:10.1016/j.spinee.2019.10.015	no	not RCT
683	Liu Y, Qu L, Wang X, Xiong W, Li W, Abula H, et al. Effects of warm acupuncture combined with stereo-dynamic interferential electrotherapy on clinical efficacy and hemodynamics of cervical spondylotic radiculopathy. Int J Clin Exp Med. 2020;13: 3556‐3563. Available: https://www.cochranelibrary.com/central/doi/10.1002/central/CN-02131935/full	no	not LBP related
684	Shu J, Li D, Tao W, Chen S. Observation on the Curative Effect of Massage Manipulation Combined with Core Strength Training in Patients with Chronic Nonspecific Low Back Pain. Evidence-based Complement Altern Med. 2021;2021 CC-. doi:10.1155/2021/7534577	no	retrospective study
685	Du J, Yang J, Yan L, Shan L, Wang W, Fan Y, et al. Intraoperative anti-inflammatory drugs combined with no drainage after MIS-TLIF in the treatment of recurrent lumbar disc herniation: an RCT. J Orthop Surg Res. 2021;16: 20. doi:10.1186/s13018-020-02155-x	no	non-pharmacological intervention not primary treatment
686	Gu J, Yu C, Li S, Ni J, Liu B. Promotion on labor process and relief of the low back pain by relaxing pelvic muscle with Shangliao (BL 31) point injection in women using epidural analgesia during labor: a randomized, controlled, clinical trial. Eur J Obstet Gynecol Reprod Biol. 2021;264: 259‐265. doi:10.1016/j.ejogrb.2021.07.039	no	LBP during labor
687	Nielsen A, Ocker L, Majd I, Draisin JA, Taromina K, Maggenti MT, et al. Acupuncture Intervention Protocol: consensus Process for a Pragmatic Randomized Controlled Trial of Acupuncture for Management of Chronic Low Back Pain in Older Adults: an NIH HEAL Initiative Funded Project. Glob Adv Heal Med. 2021;10 CC-: 21649561211007092. doi:10.1177/21649561211007091	no	study protocol
688	Zhou Y, Wang W, Tian K, Huang H, Jia M. Efficacy and safety of electroacupuncture in treatment of cervical spondylosis: a protocol of randomized controlled trial. Medicine (Baltimore). 2021;100: e25570. doi:10.1097/MD.0000000000025570	no	study protocol
689	Sheng X, Yue H, Zhang Q, Chen D, Qiu W, Tang J, et al. Efficacy of electroacupuncture in patients with failed back surgery syndrome: study protocol for a randomized controlled trial. Trials. 2021;22: 702. doi:10.1186/s13063-021-05652-4	no	study protocol
690	Ran B, Wei J, Yang J, Zhong Q, Chen X, Wen X, et al. Quantitative Evaluation of the Trauma of CT Navigation PELD and OD in the Treatment of HLDH: a Randomized, Controlled Study. Pain Physician. 2021;24: E433‐E441. Available: https://www.cochranelibrary.com/central/doi/10.1002/central/CN-02292541/full	no	LBP not the major problem
691	He W, Wang Q, Hu J, Lin S, Zhang K, Wang F, et al. A randomized trial on the application of a nurse-led early rehabilitation program after minimally invasive lumbar internal fixation. Ann Palliat Med. 2021;10: 9820‐9829. doi:10.21037/apm-21-2294	no	LBP not the major problem
692	Zhong GQ, Lin BH, Lin RQ, Liang ZY, Lin YJ, Chen CM. Clinical evaluation of enhanced recovery after surgery protocol for anterior cervical decompression and fusion (ACDF): study protocol for a multicentre randomised controlled trial. BMJ Open. 2021;11: e047654. doi:10.1136/bmjopen-2020-047654	no	study protocol
693	Hu J, Chen F, Qiu G, Sun T, Yang H, Shen H, et al. Jingshu Keli for treating cervical spondylotic radiculopathy: the first multicenter, randomized, controlled clinical trial. J Orthop Transl. 2021;27: 44‐56. doi:10.1016/j.jot.2020.10.010	no	not LBP related
694	Chi Z, Chen L, Huang J, Jiang N, Zheng Q, Huang N, et al. A novel combination of percutaneous stenting with iodine-125 seed implantation and chemotherapy for the treatment of pancreatic head cancer with obstructive jaundice. Brachytherapy. 2021;20: 218‐225. doi:10.1016/j.brachy.2020.09.009	no	cancer pain
695	Jiang J, Xu Y, He M. Real-time ultrasound-guided vs. Anatomical landmark-guided paramedian epidural anesthesia in overweight parturients undergoing analgesic labor: a randomized controlled trial. Signa vitae. 2021;17: 66‐73. doi:10.22514/sv.2021.218	no	not LBP related
696	Hou WG, Pan HT, Wang RP, Feng CC, Pei LJ, Li J, et al. “Fan-zhen Jie-ci” acupuncture therapy for treatment of discogenic sciatica: protocol for a single-blind, randomized controlled clinical trial. Ann Palliat Med. 2021;10: 733‐741. doi:10.21037/apm-20-1418	no	study protocol
697	Dai W, Yang J, Cao H, Wang Z, Li G, Zhong X, et al. Clinical Evidence-Guided Anti-rheumatoid Arthritis Study of Shuji Tablet in Adjuvant-Induced Arthritis Rats and Mechanism Exploration via Network Pharmacological Approach. Front Pharmacol. 2021;12. doi:10.3389/fphar.2021.694507	no	not LBP related
698	Cao F, He X, Guo C, Wang J, Zeng R, Lu L, et al. Warm acupuncture therapy for Primary sciatica A protocol of systematic review and meta-analysis. Medicine (Baltimore). 2021;100. doi:10.1097/MD.0000000000024551	no	study protocol
699	Zhang H-Y, Zhang A-R, Lu Q-B, Zhang X-A, Zhang Z-J, Guan X-G, et al. Association between fatality rate of COVID-19 and selenium deficiency in China. BMC Infect Dis. 2021;21. doi:10.1186/s12879-021-06167-8	no	not LBP related
700	Lo WC, Chen YT, Chen CC. The Effects of Elgucare on Degenerated Intervertebral Disc-Induced Low Back Pain and Disc Regeneration: a Clinical Trial. Comput Math Methods Med. 2021;2021: 5824956. doi:10.1155/2021/5824956	no	non-pharmacological intervention not primary treatment
701	Xiao YJ, Dong X, Yang HZ, Tan HY, Zhou RL, Chen Y, et al. [Clinical features of 141 fatal cases of coronavirus disease in Jinyintan Hospital in Wuhan, China]. Zhonghua Jie He He Hu Xi Za Zhi. 2021;44: 354–359. doi:10.3760/cma.j.cn112147-20200707-00785	no	case report
702	Wang Z, Li Y. Warming Acupuncture in the Treatment of Cervical Spondylotic Radiculopathy: A Systematic Review and Meta-analysis. Acupunct Electrother Res. 2021;47: 101–113. doi:10.3727/036012921X16273277361795	no	not LBP related
703	Wen Q, Ma P, Dong X, Sun R, Lan L, Yin T, et al. Neuroimaging Studies of Acupuncture on Low Back Pain: A Systematic Review. Front Neurosci. 2021;15. doi:10.3389/fnins.2021.730322	no	review
704	Hou X, Zhang H, Nie Y, Zhang Y, Wang J, Xu H. Effect of Psychological Care Combined with Traditional Chinese Medicine on Postoperative Psychological Stress Response in Patients with Advanced Cervical Cancer. EVIDENCE-BASED Complement Altern Med. 2021;2021. doi:10.1155/2021/5612925	no	cancer pain
705	Zhang Y-H, Hu H-Y, Xiong Y-C, Peng C, Hu L, Kong Y-Z, et al. Exercise for Neuropathic Pain: A Systematic Review and Expert Consensus. Front Med. 2021;8. doi:10.3389/fmed.2021.756940	no	review
706	Huang L, Xu G, He J, Tian H, Zhou Z, Huang F, et al. Bibliometric Analysis of Functional Magnetic Resonance Imaging Studies on Acupuncture Analgesia Over the Past 20 Years. J Pain Res. 2021;14: 3773–3789. doi:10.2147/JPR.S340961	no	review
707	Wu Q, Yuan S, Fan N, Du P, Li J, Yang L, et al. Clinical Outcomes of Percutaneous Endoscopic Lumbar Discectomy for the Treatment of Grade I and Grade II Degenerative Lumbar Spondylolisthesis: A Retrospective Study With a Minimum Five-Year Follow-up. Pain Physician. 2021;24: E1291–E1298	no	retrospective study
708	Zhang J, Zhang Y, Hu L, Huang X, Liu Y, Li J, et al. Global Trends and Performances of Magnetic Resonance Imaging Studies on Acupuncture: A Bibliometric Analysis. Front Neurosci. 2021;14. doi:10.3389/fnins.2020.620555	no	not RCT
709	Sascha R Alles; WESTLUND-HIGH KN. Development of a CCKBR-targeting scFv as Therapy for Chronic Pain Patients. 2021.	no	LBP not the major problem
710	Hohlfeld A, Ebrahim S, Shaik MZ, Kredo T. Circumcision devices versus standard surgical techniques in adolescent and adult male circumcisions. COCHRANE DATABASE Syst Rev. 2021. doi:10.1002/14651858.CD012250.pub2	no	review
711	Abudupataer M, Zhu S, Yan S, Xu K, Zhang J, Luo S, et al. Aorta smooth muscle-on-a-chip reveals impaired mitochondrial dynamics as a therapeutic target for aortic aneurysm in bicuspid aortic valve disease. Elife. 2021;10. doi:10.7554/eLife.69310	no	not LBP related
712	Zhang J, Xie Y, Li J, Yuan M, Yu Z, Su Y, et al. Effectiveness and safety of warm needle acupuncture for sciatica A protocol for systematic review and meta-analysis. Medicine (Baltimore). 2021;100. doi:10.1097/MD.0000000000024126	no	study protocol
713	Han Z, Li X, Liu Z, Bai M, Zhao Z, Wang J. The study on the clinical effectiveness and safety of traditional Chinese medicine acupoint catgut embedding guided by musculoskeletal ultrasound in the treatment of nerve root sciatica A protocol for systematic review and meta-analysis of randomized cont. Medicine (Baltimore). 2021;100. doi:10.1097/MD.0000000000025387	no	study protocol
714	Zhu K, He D. Transforaminal percutaneous endoscopic discectomy for symptomatic gas-filled discal cysts-report of three cases and literature review. J Orthop Surg Res. 2021;16. doi:10.1186/s13018-021-02403-8	no	review
715	Wu B, Yang L, Fu C, Jian G, Zhuo Y, Yao M, et al. Efficacy and safety of acupuncture in treating acute low back pain: a systematic review and bayesian network meta-analysis. Ann Palliat Med. 2021;10: 6156-+. doi:10.21037/apm-21-551	no	review
716	Liu M, Tong Y, Chai L, Chen S, Xue Z, Chen Y, et al. Effects of Auricular Point Acupressure on Pain Relief: A Systematic Review. PAIN Manag Nurs. 2021;22: 268–280. doi:10.1016/j.pmn.2020.07.007	no	review
717	Xu W, Ran B, Luo W, Li Z, Gu R. Is Lumbar Fusion Necessary for Chronic Low Back Pain Associated with Degenerative Disk Disease? A Meta-Analysis. WORLD Neurosurg. 2021;146: 298–306. doi:10.1016/j.wneu.2020.11.121	no	review
718	Ge B, Chen H, Liao X. The effect of mind-body exercise on blood pressure in middle-aged and elderly patients with hypertension A protocol for a systematic review and meta-analysis. Medicine (Baltimore). 2021;100. doi:10.1097/MD.0000000000026452	no	review
719	Li Y, Feng X, Pan J, Yang M, Li L, Su Q, et al. Percutaneous Vertebroplasty Versus Kyphoplasty for Thoracolumbar Osteoporotic Vertebral Compression Fractures in Patients with Distant Lumbosacral Pain. Pain Physician. 2021;24: E349–E356	no	lumbar fracture
720	Belavy DL, Diwan AD, Ford J, Miller CT, Hahne AJ, Mundell N, et al. Network meta-analysis for comparative effectiveness of treatments for chronic low back pain disorders: systematic review protocol. BMJ Open. 2021;11. doi:10.1136/bmjopen-2021-057112	no	study protocol
721	Jiang C, Yin S, Wei J, Zhao W, Wang X, Zhang Y, et al. Full-Endoscopic Posterior Lumbar Interbody Fusion with Epidural Anesthesia: Technical Note and Initial Clinical Experience with One-Year Follow-Up. J Pain Res. 2021;14: 3815–3826. doi:10.2147/JPR.S338027	no	LBP not the major problem
722	Wen J, Chen X, Yang Y, Liu J, Li E, Liu J, et al. Acupuncture Medical Therapy and its Underlying Mechanisms: A Systematic Review. Am J Chin Med. 2021;49: 1–23. doi:10.1142/S0192415X21500014	no	review
723	Mao Y-Q, Zhang F, Song H-B, Li Y-F, Tang J-F, Yang P, et al. CiteSpace-based metrical and visualization analysis of tai chi chuan an algesia. World J Tradit Chinese Med. 2021;7: 477–482. doi:10.4103/2311-8571.317994	no	review
724	Wang L, Yin Z, Zhang Y, Sun M, Yu Y, Lin Y, et al. Optimal acupuncture methods for nonspecific low back pain: A systematic review and bayesian network meta-analysis of randomized controlled trials. J Pain Res. 2021;14: 1097–1112. doi:10.2147/JPR.S310385	no	review
725	Jingdong L, Yongfu X, Yang G, Jian X, Xujian H, Jianhua L, et al. Minimally invasive surgery for hilar cholangiocarcinoma: a multicenter retrospective analysis of 158 patients. Surg Endosc. 2021;35: 6612–6622. doi:10.1007/s00464-020-08161-8	no	case report
726	Chen Z, Wu J, Wang X, Wu J, Ren Z. The effects of myofascial release technique for patients with low back pain: A systematic review and meta-analysis. Complement Ther Med. 2021;59. doi:10.1016/j.ctim.2021.102737	no	review
727	Lo W-C, Chen YT, Chen CC. The Effects of Elgucare on Degenerated Intervertebral Disc-Induced Low Back Pain and Disc Regeneration: A Clinical Trial (Retracted Article). Comput Math Methods Med. 2021;2021. doi:10.1155/2021/5824956	no	retracted article
728	Zhang X, Yuan L, Zeng Y, Liu Y, Chen Z, Li W. Evaluation of lumbar stiffness after long-level fusion for degenerative lumbar scoliosis via a Chinese version of the lumbar stiffness disability index. SPINE J. 2021;21: 1881–1889. doi:10.1016/j.spinee.2021.06.017	no	retrospective study
729	Gu J, Li Z, Chen H, Xu X, Li Y, Gui Y. Neuroprotective Effect of Trans-Resveratrol in Mild to Moderate Alzheimer Disease: A Randomized, Double-Blind Trial. Neurol Ther. 2021;10: 905–917. doi:10.1007/s40120-021-00271-2	no	not LBP related
730	Chen X, Gao J-A, Du Q, Qiao Y, Kong W-J, Liao W-B. Percutaneous full-endoscopic anterior transcorporeal cervical discectomy for the treatment of cervical disc herniation: Surgical design and results. Pain Physician. 2021;24: E811–E819. doi:10.36076/ppj.2021.24.e811	no	not LBP related
731	Su X, Qian H, Chen B, Fan W, Xu D, Tang C, et al. Acupuncture for acute low back pain: a systematic review and meta-analysis. Ann Palliat Med. 2021;10: 3924–3936. doi:10.21037/apm-20-1998	no	review
732	Song Y, Xie X, Chen Y, Wang Y, Yang H, Nie A, et al. The effects of WeChat-based educational intervention in patients with ankylosing spondylitis: a randomized controlled trail. Arthritis Res Ther. 2021;23. doi:10.1186/s13075-021-02453-7	no	LBP not the major problem
733	Wang K, Li K, Zhang P, Ge S, Wen X, Wu Z, et al. Mind–Body Exercises for Non-motor Symptoms of Patients With Parkinson’s Disease: A Systematic Review and Meta-Analysis. Front Aging Neurosci. 2021;13. doi:10.3389/fnagi.2021.770920	no	review
734	Yan H, An Y, Zhang T, Zhao J, Yan J. Therapeutic effect and safety of Tuina on sciatica: A protocol for systematic review and meta-analysis. Med (United States). 2021;100. doi:10.1097/MD.0000000000028097	no	study protocol
735	Li L, Zeng M, Wu Z. Observation on clinical effect of scalp cluster acupuncture treatment of cervical spondylosis of vertebral artery type. Acupunct Electrother Res. 2021;45. doi:10.3727/036012921X16112663844897	no	not LBP related
736	Liu X, Xu Z, Wang Y, Luo H, Zou D, Zhou Z, et al. Evaluating the Quality of Reports About Randomized Controlled Trials of Acupuncture for Low Back Pain. J Pain Res. 2021;14: 1141‐1151. doi:10.2147/JPR.S308006	no	review
737	Chen Q, Zhang Z, Liu B, Liu S. Evaluation of Percutaneous Transforaminal Endoscopic Discectomy in the Treatment of Lumbar Disc Herniation: a Retrospective Study. Orthop Surg. 2021;13: 599‐607. doi:10.1111/os.12839	no	retrospective study
738	Huo J, Zhao J-Q. [Triple needling combined with thermo-electroacupuncture at Huantiao (GB 30) for trunk-sciatica]. Zhongguo Zhen Jiu. 2021;41: 275–278. doi:https://dx.doi.org/10.13703/j.0255-2930.20200210-k0003	no	LBP not the major problem
739	Zheng H, Zhang J-M, Wu X-T, Xie J. [Therapeutic observation on Fu’s acupuncture for cervical spondylosis of vertebral artery type based on Tongtuo method]. Zhongguo Zhen Jiu. 2021;41: 1313–1316. doi:https://dx.doi.org/10.13703/j.0255-2930.20201113-0002	no	not LBP related
740	Sun W, Zhang H, Lv C, Tang L, Tian S. Comparative efficacy of 12 non-drug interventions on non-specific chronic low back pain in nurses: A systematic review and network meta-analysis. J Back Musculoskelet Rehabil. 2021;34: 499–510. doi:https://dx.doi.org/10.3233/BMR-200147	no	review
741	Wang Y, Deng M, Wu H, Wu Y, Guo C, Zhang D, et al. Short-term effectiveness of precise safety decompression via double percutaneous lumbar foraminoplasty and percutaneous endoscopic lumbar decompression for lateral lumbar spinal canal stenosis: a prospective cohort study. BMC Musculoskelet Disord. 2021;22. doi:10.1186/s12891-021-03956-9	no	not RCT
742	Zou L, Zhong C, Xu X, Liu F, Wang C, Shi B. Effect of Baduanjin exercise on cervical spondylosis: A protocol for the systematic review of randomized controlled trials. Med (United States). 2021;100: E24813. doi:10.1097/MD.0000000000024813	no	study protocol
743	Fan R, Liu Y-J, Bai M-M. Clinical Efficacy of Modified Shentong Zhuyutang in Treatment of Acute Discogenic Low Back Pain Due to Wind-Cold and Stasis Obstruction Syndrome. Chinese J Exp Tradit Med formulae. 2021;27: 111‐115. doi:10.13422/j.cnki.syfjx.20210832	no	non-pharmacological intervention not primary treatment
744	Lin S, Zhu B, Zheng Y, Huang G, Zeng Q, Wang C. Effect of real-time ultrasound imaging for biofeedback on trunk muscle contraction in healthy subjects: a preliminary study. BMC Musculoskelet Disord. 2021;22: 142. doi:10.1186/s12891-021-04006-0	no	pilot study
745	Ding X, Wu J, Shen Q, Xu J, Mo W. Clinical control study of traditional Chinese medicine hot compress combined with traction in the treatment of cervical spondylotic radiculopathy: study protocol. Medicine (Baltimore). 2021;100: e23880. doi:10.1097/MD.0000000000023880	no	study protocol
746	Xie XJ, Jiang WQ, Chen RX, Zheng S, Li SD, Chen LH, et al. Heat-sensitive moxibustion combined with western medication for low back pain of osteoporosis with kidney-yang deficiency: a randomized controlled trial. Zhongguo zhen jiu [Chinese Acupunct moxibustion]. 2021;41: 145‐148. doi:10.13703/j.0255-2930.20200211-0004	no	retrospective study
747	Jin YM, Chen Q, Chen CY, Lyu J, Shi B, Yang C, et al. Clinical Research and Technique Note of TLIF by Wiltse Approach for the Treatment of Degenerative Lumbar. Orthop Surg. 2021;13: 1628‐1638. doi:10.1111/os.13055	no	retrospective study
748	Zhou Y, Han Y, Li Z, Zhao Y, Yang N, Liu T, et al. Preoperative X-ray C2C6AR is applicable for prediction of difficult laryngoscopy in patients with cervical spondylosis. BMC Anesthesiol. 2021;21: 111. doi:10.1186/s12871-021-01335-4	no	not LBP related
749	Yang Q, Yu S, Wang J, Zheng C, Liang X, Yu D, et al. Effects of Baduanjin on patients with chronic nonspecific low back pain: a randomized controlled trial. Medicine (Baltimore). 2021;100: e24448. doi:10.1097/MD.0000000000024448	no	study protocol
750	Xie R, Liang L, Li K, Yu J, Feng M, Zhan J, et al. Effects of seated lumbar rotation manipulation in treating degenerative lumbar instability: a protocol for a randomized controlled trial. Trials. 2021;22: 398. doi:10.1186/s13063-021-05350-1	no	study protocol
751	Li C, Li T, Ma X, Ni C, Wei X, Zhang S. A randomized clinical study on acupuncture therapy for relieving sciatica caused by lumbar disc herniation. Indian J Pharm Sci. 2021;83 CC-: 5‐9. doi:10.36468/pharmaceutical-sciences.spl.284	no	retrospective study
752	Yu M, Wang L, Wang H, Wu H. The effect of early systematic rehabilitation nursing on the quality of life and limb function in elderly patients with stroke sequelae. Am J Transl Res. 2021;13: 9639‐9646. Available: https://www.cochranelibrary.com/central/doi/10.1002/central/CN-02369941/full	no	not LBP related
753	Wang H, Yuan W, Yu Z, Wang X, Zhao X, Deng Z, et al. Study on the efficacy and safety of the combination of Shi’s manual therapy and percutaneous endoscopic lumbar diskectomy for lumbar disc herniation with radiculopathy: study protocol for a multicenter randomized controlled trial. Trials. 2022;23: 338. doi:10.1186/s13063-022-06195-y	no	study protocol
754	Peng J, Yang J, Feng J, Zhou G, Dong L, Lin R, et al. The Effect of Fu’s Subcutaneous Needling Combined with Reperfusion Approach on Surface Electromyography Signals in Patients with Cervical Spondylosis and Neck Pain: A Clinical Trial Protocol (Retracted Article). Biomed Res Int. 2022;2022. doi:10.1155/2022/1761434	no	study protocol
755	Zheng F, Liu S, Zhang S, Yu Q, Lo WLA, Li T, et al. Does m-health-based exercise (guidance plus education) improve efficacy in patients with chronic low-back pain? A preliminary report on the intervention’s significance. Trials. 2022;23: 190. doi:10.1186/s13063-022-06116-z	no	pilot study
756	Wen H, Wu T, Chen C, Zhang J, Wu S. Efficacy comparison of unilateral intervertebral approach through small incision for the treatment of filamentous tether syndrome in children with normal conus position versus low conus position. J Clin Pediatr Surg. 2022;21: 663‐667. doi:10.3760/cma.j.cn101785-202105001-013	no	LBP not the major problem
757	Zhou X, Yang J, Ma QY, Guo Y, He KJ, Shen LB, et al. The effectiveness of Tuina in managing chronic non-specific low back pain: a protocol of a multicenter international randomized controlled trial. Medicine (Baltimore). 2022;101: e28883. doi:10.1097/MD.0000000000028883	no	study protocol
758	Pan HT, Li J, Feng CC, Pei LJ, Xi ZQ, Hou WG, et al. Therapeutic effect of Fanzhen Jieci needling on discogenic sciatica: a randomized controlled trial. Zhongguo zhen jiu [Chinese Acupunct moxibustion]. 2022;42: 261‐266. doi:10.13703/j.0255-2930.20210405-k0004	no	retrospective study
759	Chen YS, Liu B, Gu F, Sima L. Radiofrequency Denervation on Lumbar Facet Joint Pain in the Elderly: a Randomized Controlled Prospective Trial. Pain Physician. 2022;25: 569‐576. Available: https://www.cochranelibrary.com/central/doi/10.1002/central/CN-02496055/full	no	nerve block intervention
760	Wang Z, Hu Y, Long HB. To Compare the Early Efficacy of Infliximab and Adalimumab for the Treatment of Ankylosing Spondylitis and their Impacts on Inflammatory Markers. Indian J Pharm Sci. 2022;84: 113‐117. doi:10.36468/pharmaceutical-sciences.spl.420	no	LBP not the major problem
761	Pei S, Jiang H, Yu PF, Liu JT, Li YW, Xu B, et al. Clinical observation on correction of abnormal cervical sagittal parameters by cervical pulling method guided by cervical motion segment extension. Zhongguo gu shang [China J Orthop Traumatol. 2022;35: 747‐751. doi:10.12200/j.issn.1003-0034.2022.08.009	no	not LBP related
762	Sun MM, Mao X, Liu JT, Lv T, Zhu PY. Head acupuncture combined with exercise therapy for nonspecific low back pain：a randomized controlled trial. Zhongguo zhen jiu [Chinese Acupunct moxibustion]. 2022;42: 511‐514. doi:10.13703/j.0255-2930.20210613-k0002	no	retrospective study
763	NCT05606510. The Effects of Mindful Exercise on Back Pain in Older Patients With Primary Osteoporosis. https://clinicaltrials.gov/show/NCT05606510. 2022. Available: https://www.cochranelibrary.com/central/doi/10.1002/central/CN-02494148/full	no	trial registry record
764	Wang C, Gu Z, Yu J, Zhang P, Yang F. Clinical observation of Long chiropractic treatment on patients with neurogenic cervical spondylosis: study protocol for a randomized controlled trial. Medicine (Baltimore). 2022;101: e28861. doi:10.1097/MD.0000000000028861	no	study protocol
765	Chen ZH, Zheng QK, Chen SJ, Li X, Lian XW. Warming acupuncture combined with “three steps and seven methods” of tuina for chronic nonspecific low back pain of yang deficiency and cold-dampness blockage: a randomized controlled trial. Zhongguo zhen jiu [Chinese Acupunct moxibustion]. 2022;42: 505‐510. doi:10.13703/j.0255-2930.20210622-k0001	no	retrospective study
766	Zeng W, Shi Y, Zheng Q, Du S. Ultrasound-assisted modified paramedian technique for spinal anesthesia in elderly. BMC Anesthesiol. 2022;22: 242. doi:10.1186/s12871-022-01751-0	no	LBP not the major problem
767	Yu X, Zhang J, Wang M, Yang Y, Zhang W, Su D, et al. Clinical Effects and Safety of the Use of Methylene Blue for the Treatment of Lumbar Facet Joint Syndrome. Pain Physician. 2022;25: E15‐E26. Available: https://www.cochranelibrary.com/central/doi/10.1002/central/CN-02364793/full	no	LBP not the major problem
768	Yan F, Chen X-R, Hou Y-Y, Xie S-X, Li L-T, Wang S-J. Clinical observation on Yaotongning Capsules combined with Diclofenac Sodium Sustained-Release Tablets in treatment of discogenic low back pain. Chinese Tradit Herb drugs. 2022;53: 1112‐1116. doi:10.7501/j.issn.0253-2670.2022.04.018	no	non-pharmacological intervention not primary treatment
769	Cao B, Zhou X, Zhang S-P, Zhu Q-G, Kong L-J, Fang M. Effect of traditional Chinese manual therapy on alleviating pain and dysfunction of lumbar disc herniation: a randomized controlled pilot study. Am J Transl Res. 2022;14: 6941‐6952. Available: https://www.cochranelibrary.com/central/doi/10.1002/central/CN-02494864/full	no	pilot study
770	Wang X, Song WJ, Ruan Y, Li BC, Lü C, Huang N, et al. Core muscle functional strength training for reducing the risk of low back pain in military recruits: an open-label randomized controlled trial. J Integr Med. 2022;20: 145‐152. doi:10.1016/j.joim.2021.12.002	no	healthy subject
771	Li Y, Dong B, Yuan P, Liu D, Kang W. THE EFFICACY OF TRACTION THERAPY COMBINED WITH CHINESE HERBAL COLLAPSE IMPREGNATION IN THE TREATMENT OF LUMBAR DISC HERNIATION. Osteoarthr Cartil. 2022;30 CC-: S211. doi:10.1016/j.joca.2022.02.284	no	retrospective study
772	Pradhan SK, Angst F, Xu J, Gantenbein AR, Lehmann S, Sandor PS, et al. Comparison of Swiss versus Standard Acupuncture in Patients with Chronic Low Back Pain. A Study Protocol for a Randomized, Controlled, Single-Blind, Parallel Trial. J Pain Res. 2022;15 CC-: 4055‐4064. doi:10.2147/JPR.S388558	no	study protocol
773	Yao X, Peng J, Xu Y, Yang Z, Zhang S. Variable-angle zero-notch anterior interbody fusion system in the treatment of cervical spondylotic myelopathy: 30-month follow-up. Chinese J tissue Eng Res. 2022;26: 1377‐1382. doi:10.12307/2022.432	no	not LBP related
774	Pei F, Hu WJ, Mao YN, Zhao YL. The efficacy of acupuncture combined with Bailemian capsule in the treatment of cervical spondylosis accompanied by headache, anxiety, and depression. Explore (NY). 2022;18: 533‐538. doi:10.1016/j.explore.2021.10.012	no	not LBP related
775	Xie W, Wu CJ, Li Y, Lu QL, Gan XW, Li XG, et al. Effect analysis of sacral canal therapy combined with Fufang Wulingzhi Tangjiang in the treatment of residual root pain after lumbar surgery. Eur Rev Med Pharmacol Sci. 2022;26: 9212‐9220. doi:10.26355/eurrev_202212_30674	no	LBP not the major problem
776	Liu Y, Zhu Y, Jiang L, Lu C, Xiao L, Wang T, et al. Efficacy of electro-acupuncture in postpartum with diastasis recti abdominis: a randomized controlled clinical trial. Front public Heal. 2022;10 CC-: 1003361. doi:10.3389/fpubh.2022.1003361	no	LBP not the major problem
777	Li Y, Karppinen J, Cheah KSE, Chan D, Sham PC, Samartzis D. Integrative analysis of metabolomic, genomic, and imaging-based phenotypes identify very-low-density lipoprotein as a potential risk factor for lumbar Modic changes. Eur spine J. 2022;31: 735‐745. doi:10.1007/s00586-021-06995-x	no	LBP not the major problem
778	Yu FT, Liu CZ, Ni GX, Cai GW, Liu ZS, Zhou XQ, et al. Acupuncture for chronic sciatica: protocol for a multicenter randomised controlled trial. BMJ Open. 2022;12: e054566. doi:10.1136/bmjopen-2021-054566	no	study protocol
779	Zhang J, Liu D, Gong Q, Chen J, Wan L. Intradiscal Autologous Platelet-Rich Plasma Injection for Discogenic Low Back Pain: a Clinical Trial. Biomed Res Int. 2022;2022: 9563693. doi:10.1155/2022/9563693	no	intravenous intervention
780	Li K, Walczak-Kozlowska T, Lipowski M, Li J, Krokosz D, Su Y, et al. The effect of the Baduanjin exercise on COVID-19-related anxiety, psychological well-being and lower back pain of college students during the pandemic. BMC Sports Sci Med Rehabil. 2022;14. doi:10.1186/s13102-022-00493-3	no	retrospective study
781	Wang XZ, Xue KY, Chen PN, Xiao CH, Cui J, Fu J. Ma’s bamboo-based medicinal moxibustion therapy of low back pain in lumbar disc herniation: study protocol for a randomized controlled trial. Trials. 2022;23: 446. doi:10.1186/s13063-022-06382-x	no	study protocol
782	Fuming Z, Weihui X, Jiajia Y, Shufeng L, Yiyi Z, Wenjian L, et al. Effect of m-health-based core stability exercise combined with self-compassion training for patients with non-specific chronic low back pain: study protocol for a randomized controlled trial. Trials. 2022;23. doi:10.1186/s13063-022-06258-0	no	study protocol
783	Zhan JW, Li KM, Zhu LG, Wang SQ, Feng MS, Wei X, et al. Efficacy and Safety of Bushen Huoxue Formula in Patients with Discogenic Low-Back Pain: a Double-Blind, Randomized, Placebo-Controlled Trial. Chin J Integr Med. 2022;28: 963‐970. doi:10.1007/s11655-022-3505-4	no	non-pharmacological intervention not primary treatment
784	Zhang H, Luo W, Li C, Zhao J, Zhang Q, Gu R. Description of Clinical Features and Diagnoses of 444 Cases with Neck-Shoulder-Upper Extremity Pain: A Review. J Pain Res. 2022;15: 3483–3492. doi:10.2147/JPR.S376205	no	review
785	Chen S, Wu H-X, Wang N, Sun D-X, Xie L. [Research advances in prevention and treatment of intervertebral disc degeneration by targeting mitochondrial quality control]. Zhongguo Zhong Yao Za Zhi. 2022;47: 6256–6263. doi:10.19540/j.cnki.cjcmm.20220808.601	no	LBP not the major problem
786	Zhao X-M, Chen A-F, Lou X-X, Zhang Y-G. Comparison of Three Common Intervertebral Disc Discectomies in the Treatment of Lumbar Disc Herniation: A Systematic Review and Meta-Analysis Based on Multiple Data. J Clin Med. 2022;11. doi:10.3390/jcm11226604	no	review
787	Wang M, Liu J, Meng L, Fu W, Gao J, Ma R, et al. Mapping of lumbar multifidus stiffness Quantification in ankylosing spondylitis with shear-wave elastography. BMC Musculoskelet Disord. 2022;23. doi:10.1186/s12891-022-05854-0	no	LBP not the major problem
788	Wang Z, Wang R, Yao H, Yang J, Chen Y, Zhu Y, et al. Clinical Efficacy and Safety of Chondroitin Combined with Glucosamine in the Treatment of Knee Osteoarthritis: A Systematic Review and Meta-Analysis (Retracted Article). Comput Math Methods Med. 2022;2022. doi:10.1155/2022/5285244	no	retracted article
789	KREIN S. Self-Administered Acupressure for Veterans with Chronic Back Pain: A Multisite Evaluation of Effectiveness and Implementation. 2022.	no	not RCT
790	Song X-Z, Chu X-L, Liu T, Cao Y-T, Li R-X, Gao M-W, et al. Case report: Ultrasound-guided multi-site electroacupuncture stimulation for a patient with spinal cord injury. Front Neurol. 2022;13. doi:10.3389/fneur.2022.903207	no	case report
791	Chen M-J, Zhang Y, Luo W-J, Dong H-L, Wei Q, Zhang J, et al. Identified novel heterozygous HTRA1 pathogenic variants in Chinese patients with HTRA1-associated dominant cerebral small vessel disease. Front Genet. 2022;13. doi:10.3389/fgene.2022.909131	no	not LBP related
792	Wu K, Lu Q, Lin D. BIOMECHANICAL MECHANISM OF MICROSCOPE-ASSISTED TREATMENT OF CERVICAL SPONDYLOSIS. ACTA MEDICA Mediterr. 2022;38: 2585–2593. doi:10.19193/0393-6384_2022_4_388	no	not LBP related
793	Hu N, Wang C, Wang B, Wang L, Huang J, Wang J, et al. Qianghuo Shengshi decoction exerts anti-inflammatory and analgesic via MAPKs/CREB signaling pathway. J Ethnopharmacol. 2022;284. doi:10.1016/j.jep.2021.114776	no	LBP not the major problem
794	Su Q, Zou D, Gai N, Li H, Kuang Z, Ni X. Traditional Chinese Medicine for Post-stroke Sleep Disorders: The Evidence Mapping of Clinical Studies. Front PSYCHIATRY. 2022;13. doi:10.3389/fpsyt.2022.865630	no	not RCT
795	Gao P, Tang F, Liu W, Mo Y. The effects of proprioceptive neuromuscular facilitation in treating chronic low back pain: A systematic review and meta-analysis. J Back Musculoskelet Rehabil. 2022;35: 21–33. doi:10.3233/BMR-200306	no	review
796	de Montgremier MV-A, Moro M-R, Chen J, Lachal J. Female patients with eating disorders and their parents experience in China: A qualitative study. Enceph Psychiatr Clin Biol Ther. 2022;48: 43–51. doi:10.1016/j.encep.2021.01.006	no	not RCT
797	Liu Z-F, Wang H-R, Yu T-Y, Zhang Y-Q, Jiao Y, Wang X-Y. Tuina for peripherally-induced neuropathic pain: A review of analgesic mechanism. Front Neurosci. 2022;16. doi:10.3389/fnins.2022.1096734	no	review
798	Xie C, Sun Z, Ji C, Yang J. Efficacy and safety of blood pricking and cupping for treating nonspecific low back pain: a systematic review and Meta-analysis. J Tradit CHINESE Med. 2022;42: 869–876. doi:10.19852/j.cnki.jtcm.20220922.003	no	review
799	Liu Y, Huang L, Xu G, Tian H, Zhou Z, Huang F, et al. The Application of Acupuncture Therapy for Postoperative Pain Over the Past 20 Years: A Bibliometric Analysis. J Pain Res. 2022;15: 2085–2104. doi:10.2147/JPR.S371399	no	review
800	Zhang S, Yang Y, Gu M, Mao S, Zhou W-S. Effects of Low Back Pain Exercises on Pain Symptoms and Activities of Daily Living: A Systematic Review and Meta-Analysis. Percept Mot Skills. 2022;129: 63–89. doi:10.1177/00315125211059407	no	review
801	Bablis P, Pollard H, Rosner AL. Stress reduction via neuro-emotional technique to achieve the simultaneous resolution of chronic low back pain with multiple inflammatory and biobehavioural indicators: A randomized, double-blinded, placebo-controlled trial. J Integr Med. 2022;20: 135–144. doi:10.1016/j.joim.2021.12.001	no	nerve block intervention
802	Wen Y-R, Shi J, Wang Y-F, Lin Y-Y, Hu Z-Y, Lin Y-T, et al. Are Mind-Body Exercise Beneficial for Treating Pain, Function, and Quality of Life in Middle-Aged and Old People With Chronic Pain? A Systematic Review and Meta-Analysis. Front Aging Neurosci. 2022;14. doi:10.3389/fnagi.2022.921069	no	review
803	Li S, Wang Z, Liu Y, Cao J, Zheng H, Jing Y, et al. Risk Factors for the Recurrence of Benign Paroxysmal Positional Vertigo: A Systematic Review and Meta-Analysis. ENT-EAR NOSE THROAT J. 2022;101: NP112–NP134. doi:10.1177/0145561320943362	no	review
804	Zhao L, Dong X, Gao Y, Jia Z, Han S, Zhang J, et al. Effects of exercise combined with diet intervention on body composition and serum biochemical markers in adolescents with obesity: a systematic review and meta-analysis. J Pediatr Endocrinol Metab. 2022;35: 1319–1336. doi:10.1515/jpem-2022-0193	no	review
805	Zhong G, Yin X, Li J, Li X, Zhang Q. Acupoint catgut embedding for chronic low back pain: A protocol for systematic review and meta-analysis. Medicine (Baltimore). 2022;101. doi:10.1097/MD.0000000000032409	no	study protocol
806	Zhang Y, Yang Y, Yan C, Li J, Zhang P, Liu R, et al. A review of the ethnopharmacology, phytochemistry and pharmacology of Cynanchum atratum. J Ethnopharmacol. 2022;284. doi:10.1016/j.jep.2021.114748	no	review
807	Li L, Tao W, Cai X. Ultrasound-Guided vs. Landmark-Guided Lumbar Puncture for Obese Patients in Emergency Department. Front Surg. 2022;9. doi:10.3389/fsurg.2022.874143	no	LBP not the major problem
808	Grooten WJA, Bostrom C, Dedering A, Halvorsen M, Kuster RP, Nilsson-Wikmar L, et al. Summarizing the effects of different exercise types in chronic low back pain - a systematic review of systematic reviews. BMC Musculoskelet Disord. 2022;23. doi:10.1186/s12891-022-05722-x	no	review
809	Yang G-Y, Hunter J, Bu F-L, Hao W-L, Zhang H, Wayne PMM, et al. Determining the safety and effectiveness of Tai Chi: a critical overview of 210 systematic reviews of controlled clinical trials. Syst Rev. 2022;11. doi:10.1186/s13643-022-02100-5	no	review
810	Wu X, Wang J, Xu Z, Meng Q, Chen Y, Wang X, et al. Bi-Needle PELD with Intra-Discal Irrigation Technique for the Management of Lumbar Disc Herniation. Pain Physician. 2022;25: E309–E317.	no	retrospective study
811	Lu J, Song Q, Zhu Y, Jia H, Zhang Y. The effect of acupuncture used for cervical spondylosis of vertebral artery type A protocol for systematic review and meta-analysis. Medicine (Baltimore). 2022;101. doi:10.1097/MD.0000000000028956	no	not LBP related
812	Zhang B, Shi H, Cao S, Xie L, Ren P, Wang J, et al. Revealing the magic of acupuncture based on biological mechanisms: A literature review. Biosci Trends. 2022;16: 73–90. doi:10.5582/bst.2022.01039	no	review
813	Zeng W, Zhou X, Zhu J, Li J, Weng Y. Iliopsoas hematoma secondary to small needle scalpel for the treatment of nonspecific low back pain: A case report. Medicine (Baltimore). 2022;101. doi:10.1097/MD.0000000000031975	no	case report
814	Qin Y. Pueraria lobata Targeted Preparation Improves the Clinical Symptoms of Cervical Spondylosis by Regulating the Balance of Gut Microbiota (Retracted Article). Comput Math Methods Med. 2022;2022. doi:10.1155/2022/2136807	no	retracted article
815	Fu X, Shao B-H, Wei X, Wang H-H, Chen X, Zhao T, et al. Tubiechong:A review on ethnomedicinal uses, bioactive chemical constituents and pharmacological activities. J Ethnopharmacol. 2022;298. doi:10.1016/j.jep.2022.115642	no	review
816	Zhang J, Zhu Y, Jia H-L, Zhang Z-L, Zhang Y-C. Comparative study of ancient and modern literature for Laogong (PC8) in the indications and combination rules. WORLD J ACUPUNCTURE-MOXIBUSTION. 2022;32: 168–177. doi:10.1016/j.wjam.2021.11.003	no	review
817	Li Y, Liu Y, Zhang L, Zhai M, Li L, Yuan S, et al. Acupuncture for Pain and Function in Patients with Nonspecific Low Back Pain: Study Protocol for an Up-to-Date Systematic Review and Meta-Analysis. J Pain Res. 2022;15: 1379–1387. doi:10.2147/JPR.S362980	no	study protocol
818	Zhang C, Yang Z, Zhang H. Psychometric Evaluation of the Chinese Version of Occupational LowBack Pain Prevention Behaviors Questionnaire Among Clinical Nurses: A Validation Study. Front PUBLIC Heal. 2022;10. doi:10.3389/fpubh.2022.827604	no	not RCT
819	Xiong J, Wang Y. Study on the Prescription of Acupuncture in the Treatment of Cervical Spondylotic Radiculopathy Based on Computer Vision Image Analysis (Retracted Article). Contrast Media Mol Imaging. 2022;2022. doi:10.1155/2022/8121636	no	retracted article
820	Li C, Xiao Z, Chen L, Pan S. Efficacy and safety of extracorporeal shock wave on low back pain: A systematic review and meta-analysis. Medicine (Baltimore). 2022;101. doi:10.1097/MD.0000000000032053	no	review
821	Tu L, Zhao M, Wang X, Kong Q, Chen Z, Wei Q, et al. Etanercept/celecoxib on improving MRI inflammation of active ankylosing spondylitis: A multicenter, open-label, randomized clinical trial. Front Immunol. 2022;13. doi:10.3389/fimmu.2022.967658	no	non-pharmacological intervention not primary treatment
822	Lu X, Hu J, Dai M, Wang J, Yan J, Zhang J, et al. Clinical characteristics, treatment and outcomes of acute postpartum inflammatory sacroiliitis: a retrospective study. Arch Gynecol Obstet. 2022;306: 2187–2195. doi:10.1007/s00404-022-06534-z	no	retrospective study
823	Peng J, Yang J, Feng J, Zhou G, Dong L, Lin R, et al. The Effect of Fu’s Subcutaneous Needling Combined with Reperfusion Approach on Surface Electromyography Signals in Patients with Cervical Spondylosis and Neck Pain: A Clinical Trial Protocol (Retracted Article). Biomed Res Int. 2022;2022. doi:10.1155/2022/1761434	no	retracted article
824	Zhang Q, Zhou S. Effect of Shentong Zhuyu Decoction on Serum 5-Hydroxytryptamine and Prostaglandin E2 in Patients with Sciatica. INDIAN J Pharm Sci. 2022;84: 128–133. doi:10.36468/pharmaceutical-sciences.spl.464	no	LBP not the major problem
825	Kim Y, Ahn J, Cha Y-Y, Han I, In H, Park IH. The Effect of Electro Acupuncture for Sciatica: A Systematic Review and Meta-analysis. J Korean Med Rehabil. 2022;32: 105–121.	no	review
826	Boutib A, Chergaoui S, Marfak A, Hilali A, Youlyouz-Marfak I. Quality of Life During Pregnancy from 2011 to 2021: Systematic Review. Int J WOMENS Heal. 2022;14: 975–1005. doi:10.2147/IJWH.S361643	no	review
827	Fan W, Wang Y, Zhao Y. Effects of Enhanced Recovery Rehabilitation Surgery Concepts on the Surgical Process, Postoperative Pain, Complications, and Prognosis of Discectomy in Patients with Lumbar Disc Herniation: A Systematic Review and Meta-Analysis (Retracted Article). Comput Math Methods Med. 2022;2022. doi:10.1155/2022/9736470	no	retracted article
828	Huang Z, Chen J, Su Y, Guo M, Chen Y, Zhu Y, et al. Impact of dyslipidemia on the severity of symptomatic lumbar spine degeneration: A retrospective clinical study. Front Nutr. 2022;9. doi:10.3389/fnut.2022.1033375	no	retrospective study
829	Xue X, Yang X, Deng Z, Chen Y, Mao X, Tu H, et al. Effect of Kinesio taping on Pregnancy-related low back pain: A protocol for systematic review and meta-analysis. PLoS One. 2022;17. doi:10.1371/journal.pone.0261766	no	study protocol
830	Yue J, Sun W, Li S. Denosumab versus zoledronic acid in cases of surgically unsalvageable giant cell tumor of bone: A randomized clinical trial. J Bone Oncol. 2022;35. doi:10.1016/j.jbo.2022.100441	no	not LBP related
831	Zhao X-Y, Wang Z-P, Quan Z, Gao G-D, Zhang H-W, Zhang X-G, et al. Use self-gravitation traction to treat lumbar disc herniation: Study protocol for a double-center, single-blind randomized controlled trial. Med (United States). 2022;101: E31717. doi:10.1097/MD.0000000000031717	no	study protocol
832	Li X, Zhang H, Lo WLA, Ge L, Miao P, Liu H, et al. Sling Exercise Can Drive Cortical Representation of the Transversus Abdominis and Multifidus Muscles in Patients With Chronic Low Back Pain. Front Neurol. 2022;13. doi:10.3389/fneur.2022.904002	no	retrospective study
833	Wang R, Qiao Q, Yang D, Zhang J, Zhu C, Sun J, et al. Ningmitai capsule promotes calculi expulsion after RIRS for 10–20-mm upper urinary stones: a multicenter, prospective, randomized controlled trial. Urolithiasis. 2022;50: 205–214. doi:10.1007/s00240-021-01296-w	no	not LBP related
834	Qian M-P, Dong M-R, Li J, Kang F. The duration of chronic low back pain is associated with acute postoperative pain intensity in lumbar fusion surgery: a prospective observational study. BMC Anesthesiol. 2022;22. doi:10.1186/s12871-022-01674-w	no	LBP not the major problem
835	Wang R, Zhu D, Wang L, Liu J, Zou J, Sun Y, et al. Tai Chi Quan Versus Physical Therapy on Pain and Cognitive Performance for Elderly People With Chronic Low Back Pain: study Protocol for a Randomized Controlled Trial. Front Aging Neurosci. 2022;14: 900430. doi:10.3389/fnagi.2022.900430	no	study protocol
836	Li S-K, Zhao J, Cao X-W, Zhu S, Liu Z-Q, Fan Y-X. [Core stability training combined with acupuncture in treatment of chronic nonspecific low back pain: a prospective randomized controlled trial]. Zhen ci yan jiu = Acupunct Res. 2022;47: 160–164. doi:https://dx.doi.org/10.13702/j.1000-0607.201050	no	retrospective study
837	Zhang Z-H, Du Q, Wu F-J, Liao W-B. Optimal approach for total endoscopic discectomy and its effect on lumbar and leg function in patients with disc herniation. World J Clin cases. 2022;10: 12928‐12935. doi:10.12998/wjcc.v10.i35.12928	no	LBP not the major problem
838	Yin Y, Cao S, Wang C, Liu Y, Zhang H. Effect of Core Stability Training on Unstable Support Surfaces in Postoperative Rehabilitation of Thoracolumbar Vertebral Compression Fractures in the Elderly. Comput Math Methods Med. 2022;2022: 4480349. doi:10.1155/2022/4480349	no	lumbar fracture
839	Song X, Qi S, Gao J, Ruan X, Yin S, Wu M, et al. Treatment of Degenerative Lumbar Spondylolisthesis by Tongdu Bushen Acupuncture, Intradermal Acupuncture, and Moxibustion Integrated Therapy Combined with Core Muscle Training Program: study Protocol for a Randomized Controlled Clinical Trial. Evid Based Complement Alternat Med. 2022;2022 CC-: 6016542. doi:10.1155/2022/6016542	no	study protocol
840	Jiayin L, Lanze L, Rutao S, Xu W, Yuguo H, Laiqing S, et al. Effect analysis of treating osteoporotic vertebral fracture combined reduction vertebroplasty with kyphoplasty. Clin Med china. 2022;38: 250‐255. doi:10.3760/cma.j.cn101721-20211217-000272	no	lumbar fracture
841	Liu X, Tang Z, Wang B, Chen Y. Clinical Observation of MRI Image in Floating Needle Therapy for Cervical Spondylosis of Cervical Type. Scanning. 2022;2022 CC-: 1340192. doi:10.1155/2022/1340192	no	not LBP related
842	Wang S, Yu HL, Zheng L, Ma JX, Wang H, Xiang LB, et al. Randomized controlled trial of overall functional exercise process in perioperative of percutaneous transforaminal endoscopic discectomy. Medicine (Baltimore). 2022;101: e32544. doi:10.1097/MD.0000000000032544	no	not LBP related
843	Hu J, Jiang L, Cao Y, Qu J, Lu H. Effectiveness and Safety of Inelastic Versus Elastic Lumbosacral Orthoses on Low Back Pain Prevention in Healthy Nurses: a Randomized Controlled Trial. Spine (Phila Pa 1976). 2022;47: 656‐665. doi:10.1097/BRS.0000000000004258	no	healthy subject
844	Li YJ, Van Wilgen P, Gramser J, Nijs J, Voogt L. A PhD research plan: cultural adaptation and implementation of pain education program for chinese chronic low back pain population in a Chinese physiotherapeutic environment. Pain Pract. 2022;22: 17‐18. doi:10.1111/papr.13128	no	study protocol
845	Zheng F, Zheng Y, Liu S, Yang J, Xiao W, Xiao W, et al. The Effect of M-Health-Based Core Stability Exercise Combined with Self-Compassion Training for Patients with Nonspecific Chronic Low Back Pain: a Randomized Controlled Pilot Study. Pain Ther. 2022;11: 511‐528. doi:10.1007/s40122-022-00358-0	no	pilot study
846	Wan R, Shi J, Hu K, Wang Y, Jiang X, Yan W, et al. Effect of different weekly frequencies of Chen-style Tai Chi in elders with chronic non-specific low back pain: study protocol for a randomised controlled trial. Trials. 2022;23: 951. doi:10.1186/s13063-022-06909-2	no	study protocol
847	Liu D-Z, Ma Y-T, Yan J-Y, Fang D-W, Feng C-W, Liu Z. Efficacy of catgut-embedding therapy at “five neck points” on cervical spondylotic arteriopathy and effects on hemodynamics: a randomized clinical trial “颈五针”穴位埋线治疗椎动脉型颈椎病疗效及对血流动力学的影响-随机临床试验. World J Acupunct - moxibustion. 2022;32: 317‐323. doi:10.1016/j.wjam.2022.08.002	no	not LBP related
848	Zhang B, Jiang Y-Z, Song Q-P, An Y. Outcomes of cervical degenerative disc disease treated by anterior cervical discectomy and fusion with self-locking fusion cage. World J Clin cases. 2022;10: 4776‐4784. doi:10.12998/wjcc.v10.i15.4776	no	not LBP related
849	Chen J, Li J, Gu M, Tang R, Lu J. Effect of deep muscle stimulation on psoas surface electromyography and spatiotemporal and kinetic gait parameters in patients with chronic non-specific low back pain. Chinese J tissue Eng Res. 2022;26: 2894‐2899. doi:10.12307/2022.700	no	retrospective study
850	Yin Z, Shuaipan Z, He P, Zhang Q, Fang M, Lu P. Efficacy of Tuina in chronic low back pain with anxiety: study protocol for a randomised controlled trial. BMJ Open. 2023;13: e073671. doi:10.1136/bmjopen-2023-073671	no	study protocol
851	ChiCTR2300073639. Short-Term and Long-Term Efficacy of Electroacupuncture with Different Frequencies on Chronic Nonspecific Low Back Pain: a Randomized Controlled Trial. https://trialsearch.who.int/Trial2.aspx?TrialID=ChiCTR2300073639. 2023. Available: https://www.cochranelibrary.com/central/doi/10.1002/central/CN-02585584/full	no	trial registry record
852	Li X, Yin X, Feng H, Liao W, Zhao J, Su W, et al. Acupoint catgut embedding for chronic non-specific low back pain: a protocol of randomized controlled trial. Front Neurosci. 2023;17: 1106051. doi:10.3389/fnins.2023.1106051	no	study protocol
853	ChiCTR2300070882. Clinical Study on Intervention of Hainan Aloes Incense Combined with Kaitianmen in Patients with Cervical Spondylosis and Anxiety. https://trialsearch.who.int/Trial2.aspx?TrialID=ChiCTR2300070882. 2023. Available: https://www.cochranelibrary.com/central/doi/10.1002/central/CN-02583669/full	no	trial registry record
854	ChiCTR2300079278. Electroacupuncture Combined with Cupping Therapy for the Treatment of Chronic Non-Specific Low Back Pain: a Research Protocol for a Randomized Controlled Trial. https://trialsearch.who.int/Trial2.aspx?TrialID=ChiCTR2300079278. 2023. Available: https://www.cochranelibrary.com/central/doi/10.1002/central/CN-02651319/full	no	trial registry record
855	Wang W, Liu Y, Wan H, Zeng L, Peng Z, Yang D, et al. Effectiveness and prognostic factors of different minimally invasive surgeries for vertebral compression fractures. BMC Musculoskelet Disord. 2023;24: 11. doi:10.1186/s12891-022-06125-8	no	lumbar fracture
856	Li M, Zhang T, Zhang H, Zhang R, Li H, Gou X. Comparison of clinical efficacy between retention and removal of the vertebral bony endplate in anterior cervical discectomy and fusion for the treatment of cervical spondylotic myelopathy. J Orthop Sci. 2023;28: 123‐130. doi:10.1016/j.jos.2021.10.020	no	not LBP related
857	Wang YH, Zhou Y, Xie YZ, Fan XH, Liang WQ, Wei X, et al. The effect of ultrasound-guided acupotomy and Juanbi decoction on lumbar disc herniation: a randomized controlled trial. Medicine (Baltimore). 2023;102: e32622. doi:10.1097/MD.0000000000032622	no	retrospective study
858	Chao L, Peipei Z, Mengting X, Linlin L, Jiangtao D, Xihua L, et al. Respiratory training improves morphological changes of the multifidus muscle in patients with chronic nonspecific lower back pain assessed by musculoskeletal ultrasound. Chinese J tissue Eng Res. 2023;27: 1417‐1421. doi:10.12307/2023.206	no	retrospective study
859	Yu D, Yu Y, Peng Q, Luo J, He X. Clinical efficacy of breathing training combined with core stability training in chronic nonspecific low back pain. Pakistan J Med Sci. 2023;39: 1008‐1012. doi:10.12669/pjms.39.4.6918	no	retrospective study
860	ChiCTR2300073907. Effect of Acupuncture Combined with Telephone-Based Coaching on an Health App for Promoting Cervical Spondylosis: a Randomized Controlled Trial. https://trialsearch.who.int/Trial2.aspx?TrialID=ChiCTR2300073907. 2023. Available: https://www.cochranelibrary.com/central/doi/10.1002/central/CN-02587563/full	no	trial registry record
861	Yang J, Huang H, Shi J, He C, Zhang K, Chen Z, et al. Qihuang needle therapy in senile cervical spondylotic radiculopathy. Front Aging Neurosci. 2023;15. doi:10.3389/fnagi.2023.1140531	no	not LBP related
862	ChiCTR2300076257. Effect of Traditional Chinese Manual Therapy (Tuina) on Outcomes in Patients With Nonspecific Chronic Low Back Pain: a Randomized Controlled Trial. https://trialsearch.who.int/Trial2.aspx?TrialID=ChiCTR2300076257. 2023. Available: https://www.cochranelibrary.com/central/doi/10.1002/central/CN-02602038/full	no	trial registry record
863	Zhang P, Wang Q, Xu D, Jiang X, Li B. Modified Qianghuo Shengshitang Combined with Ozone Injection and Radiofrequency Thermocoagulation Target Puncture in Treatment of Cervical Spondylotic Radiculopathy with Wind-cold Blockage Type. Chinese J Exp Tradit Med formulae. 2023;29: 91‐96. doi:10.13422/j.cnki.syfjx.202201729	no	not LBP related
864	Zheng S, Shen Q, Lyu Z, Tian S, Huang X, Liu Y, et al. Effect of acupuncture or moxibustion at Acupoints Weizhong (BL40) or Chize (LU5) on the change in lumbar temperature in healthy adults: a study protocol for a randomized controlled trial with a 2 × 2 factorial design. PLoS One. 2023;18: e0291536. doi:10.1371/journal.pone.0291536	no	study protocol
865	Han K, Yoo J-E, Kim J-E, Kwon O, Kim A-R, Park H-J, et al. Beneficial effect of Gyejibokryeong-hwan on climacteric syndrome with blood stasis pattern: a randomized, double-blinded, placebo-controlled clinical pilot trial. Integr Med Res. 2023;12. doi:10.1016/j.imr.2023.100951	no	pilot study
866	Li J, Sun Y, Zhang C, Thomas K, Lin W, Cheng C, et al. A randomized, controlled clinical trial of acupoint catgut embedding as an effective control of functional anorectal pain. Medicine (Baltimore). 2023;102: e35462. doi:10.1097/MD.0000000000035462	no	LBP not the major problem
867	Sun H. In Response to Comments on “Comparison of Different Treatment Regimens of Extracorporeal Shockwave Therapy in Chronic Low-back Pain: a Randomized Controlled Trial.” Pain Physician. 2023;26: E238. Available: https://www.cochranelibrary.com/central/doi/10.1002/central/CN-02600788/full	no	not RCT
868	Gao W, Zhang W, Pan H, Wang D. Independent reliability and availability analyses of modified classification for migrated lumbar disc herniation. J Orthop Surg Res. 2023;18. doi:10.1186/s13018-023-03688-7	no	not RCT
869	Gong C, Dai S, Jin B, Xie Y. Comparison of Feng spinal mobilization with Maitland mobilization in management of chronic nonspecific low back pain: A cohort study. Medicine (Baltimore). 2023;102. doi:10.1097/MD.0000000000032984	no	retrospective study
870	Tang K, Sun J, Dong Y, Zheng Z, Wang R, Lin N, et al. Topical Chinese patent medicines for chronic musculoskeletal pain: systematic review and trial sequential analysis. BMC Musculoskelet Disord. 2023;24. doi:10.1186/s12891-023-07072-8	no	review
871	Wang Y, Zhang S, Peng P, He W, Zhang H, Xu H, et al. The effect of myofascial therapy on postpartum rectus abdominis separation, low back and leg pain, pelvic floor dysfunction: A systematic review and meta-analysis. Medicine (Baltimore). 2023;102. doi:10.1097/MD.0000000000035761	no	review
872	Wang D, Zhang L, He D, Zhang Y, Bao J, Gao W, et al. Systemic pharmacology reveal the mechanism by which the Qiangjin Zhuanggu Qufeng mixture inhibits LPS-induced pyroptosis of rat nucleus pulposus cells. PHYTOMEDICINE. 2023;119. doi:10.1016/j.phymed.2023.154998	no	non-pharmacological intervention not primary treatment
873	Lai J, Tan H, Feng H, Lan Z, Sun Z, Wang J, et al. Treatment of degenerative lumbar scoliosis using transforaminal lumbar interbody fusion based on the concept of intervertebral correction. Int Orthop. 2023;47: 1303–1313. doi:10.1007/s00264-023-05774-1	no	LBP not the major problem
874	Liu G, Hu L, Shen F, Hu Y, Ma W. Clinical outcomes of transforaminal lumbar interbody fusion using a modified posterior spinous process-splitting approach for lumbar degenerative or isthmic spondylolisthesis: a prospective cohort study. J NEUROSURGERY-SPINE. 2023;39: 387–393. doi:10.3171/2023.4.SPINE2322	no	LBP not the major problem
875	Volinn E. When Patients’ Assessments of Treatment for Subjective Symptoms are At Odds with Authoritative Assessments in the Biomedical Literature: The Case of Patients Treated with Acupuncture for Low Back Pain in a Traditional Chinese Medicine Clinic in China (and. J Eval Clin Pract. 2023;29: 1073–1082. doi:10.1111/jep.13783	no	case report
876	Wang S, Sun J, Yin X, Li H. Effect of virtual reality technology as intervention for people with kinesiophobia: A meta-analysis of randomised controlled trials. J Clin Nurs. 2023;32: 3074–3086. doi:10.1111/jocn.16397	no	review
877	Chen S-F, Zhou X-Y, Cheng Y-J, Yang H-Y, Li M-P, Zhai X, et al. Measurement Properties of the Simplified Chinese Version of the Lumbar Spine Instability Questionnaire for Patients With Low Back Pain in Mainland China. Spine (Phila Pa 1976). 2023;48: E14–E19. doi:10.1097/BRS.0000000000004463	no	not RCT
878	Wu Y, Fu Y, He Y, Gong X, Han Z, Fan H, et al. The application of enhanced recovery after surgery (ERAS) in chronic rhinosinusitis patients undergoing endoscopic sinus surgery: A systematic review and meta-analysis. PLoS One. 2023;18. doi:10.1371/journal.pone.0291835	no	review
879	Wu C-H, Chou W-H, Long Y-H, Yang H-H, Lin T, Yang C-C, et al. Development of the Chronic Pain Cognition Scale: A Culture-Sensitive Pain Measurement in Chinese. J Pain Res. 2023;16: 3075–3084. doi:10.2147/JPR.S422197	no	not RCT
880	Mei F, Dong S, Li J, Xing D, Lin J. Preference of musculoskeletal pain treatment in middle-aged and elderly chinese people: a machine learning analysis of the China health and retirement longitudinal study. BMC Musculoskelet Disord. 2023;24. doi:10.1186/s12891-023-06665-7	no	LBP not the major problem
881	Wang Q, Chang S, Dong J-F, Fang X, Chen Y, Zhuo C. Comparing the efficacy and complications of unilateral biportal endoscopic fusion versus minimally invasive fusion for lumbar degenerative diseases: a systematic review and mate-analysis. Eur SPINE J. 2023;32: 1345–1357. doi:10.1007/s00586-023-07588-6	no	review
882	Yang J, Zhou X, Ma Q, Woods JT, Mohabbat AB, Do A, et al. Efficacy and safety of Tuina for chronic nonspecific low back pain: A PRISMA-compliant systematic review and meta-analysis. Medicine (Baltimore). 2023;102. doi:10.1097/MD.0000000000033018	no	review
883	Guo L, Li L, Li X, Li L, Zhang L, Zhang H. Efficacy and safety of warm acupuncture combined with Western medicine for sciatica: A protocol for systematic review and meta-analysis. Medicine (Baltimore). 2023;102. doi:10.1097/MD.0000000000032543	no	study protocol
884	Li Y, Gao SJ, Hu X, Lin SS. Comparison of efficacy between unilateral biportal endoscopic lumbar fusion versus minimally invasive transforaminal lumbar fusion in the treatment of lumbar degenerative diseases: A systematic review and meta-analysis. Medicine (Baltimore). 2023;102. doi:10.1097/MD.0000000000034705	no	review
885	Lyu Z, Bai J, Zhang J, Hong Y, Liu J, Yu W. Novel Physical Examination Tests for the Diagnosis of Chronic Sacroiliac Joint Dysfunction and Differentiate It From Lumbar Disc Herniation. Pain Physician. 2023;26: 289–298.	no	not RCT
886	Han H, Song Y, Li Y, Zhou H, Fu Y, Li J. Short-term clinical efficacy and safety of unilateral biportal endoscopic transforaminal lumbar interbody fusion versus minimally invasive transforaminal lumbar interbody fusion in the treatment of lumbar degenerative diseases: a systematic review and met. J Orthop Surg Res. 2023;18. doi:10.1186/s13018-023-04138-0	no	review
887	Yang S, Xue B, Hu X, Zhou W, Zhang M, Zhao M. Spinal infection caused by Coxiella burnetii. BMC Infect Dis. 2023;23. doi:10.1186/s12879-022-07938-7	no	LBP not the major problem
888	Zhao H, Wang C, Wang X, Ju J, Yan C, Shi B. Efficacy and Safety of Acupuncture in the Treatment of Radicular Cervical Spondylosis: A Systematic Review and Meta-Analysis. Comb Chem High Throughput Screen. 2023. doi:10.2174/0113862073265007231108050338	no	review
889	Zhou X, Ma Q, Yang J, Mohabbat AB, Croghan IT, Tan C la choo, et al. Clinical outcome measures reporting in randomized trials evaluating Tuina therapy for chronic nonspecific low back pain: A systematic review. Medicine (Baltimore). 2023;102. doi:10.1097/MD.0000000000033628	no	review
890	Zhao Z, Li J, Wen J, He Y, Sun Z. Effect of Moxibustion on Inflammatory Cytokines for Low Back Pain: A Systematic Review, Meta-Analysis and Meta-Regression. Ther Clin Risk Manag. 2023;19: 811–827. doi:10.2147/TCRM.S429469	no	review
891	Liu Z, Hu H, Wen X, Liu X, Xu X, Wang Z, et al. Baduanjin improves neck pain and functional movement in middle-aged and elderly people: A systematic review and meta-analysis of randomized controlled trials. Front Med. 2023;9. doi:10.3389/fmed.2022.920102	no	review
892	He X, Xiao B, Wu J, Chen C, Li W, Yan M. Prevalence of work-related musculoskeletal disorders among workers in the automobile manufacturing industry in China: a systematic review and meta-analysis. BMC Public Health. 2023;23. doi:10.1186/s12889-023-16896-x	no	review
893	Guo S, Gong H, Xu P, Xie Y, Yang D, Liu Z, et al. Clinical characteristics and proposed mechanism of pediatric spinal cord injury resulting from backbend practice. Front Pediatr. 2023;11. doi:10.3389/fped.2023.1263280	no	LBP not the major problem
894	Sun Y, An Y, Zhou Y-J, Wang X-Y, Yu C-H. Non-pharmaceutical Chinese medical therapies for degenerative lumbar spinal stenosis: A systematic review and meta-analysis of randomized controlled trials. Complement Ther Med. 2023;74. doi:10.1016/j.ctim.2023.102949	no	review
895	Zheng R, Xu J, Jiang B, Tang W, Lu C, Hu X, et al. Mind-body therapies in traditional Chinese medicine for Neuropathic Pain: A Systematic Review of Randomized Controlled Trials. PAIN Manag Nurs. 2023;24: 157–170. doi:10.1016/j.pmn.2022.10.003	no	review
896	Wang Y, Tao X, Gao Y, Jin Z, Guo S, Li Z, et al. Study on the mechanism of Shujin Tongluo granules in treating cervical spondylosis based on network pharmacology and molecular docking. Medicine (Baltimore). 2023;102. doi:10.1097/MD.0000000000034030	no	not LBP related
897	Li Z, Gao X, Ding W, Li R, Yang S. Asymmetric distribution of Modic changes in patients with lumbar disc herniation. Eur SPINE J. 2023;32: 1741–1750. doi:10.1007/s00586-023-07664-x	no	retrospective study
898	Jiang X, Sun W, Chen Q, Xu Q, Chen G, Bi H. Effects of breathing exercises on chronic low back pain: A systematic review and meta-analysis of randomized controlled trials. J Back Musculoskelet Rehabil. 2023;37: 13–23. doi:10.3233/BMR-230054	no	review
899	Deng X, Wu S. A comprehensive meta-analysis of traditional Chinese and Western medicine for neck and low back pain. Eur Rev Med Pharmacol Sci. 2023;27: 10284–10300.	no	review
900	Chai Y, Huang Y, Han J, Chen F, Zhu J, Zeng H, et al. To Explore the Herbal Combinations and Pharmacological Mechanisms of Yourong Huang in the Treatment of Cervical Spondylosis Based on Data Mining and Network Pharmacology. Nat Prod Commun. 2023;18. doi:10.1177/1934578X231180458	no	not LBP related
901	Kuo C-E, Hsu S-F, Chen C-C, Wu S-Y, Hung Y-C, Hsu CY, et al. Prescription characteristics of Xue-Fu-Zhu-Yu-Tang in pain management: a population-based study using the National Health Insurance Research Database in Taiwan. Front Pharmacol. 2023;14. doi:10.3389/fphar.2023.1233156	no	LBP not the major problem
902	Guo Q, Zhang Lim, Gui C, Chen G, Chen Y, Tan H, et al. Virtual Reality Intervention for Patients With Neck Pain: Systematic Review and Meta-analysis of Randomized Controlled Trials. J Med INTERNET Res. 2023;25. doi:10.2196/38256	no	review
903	Shan Y, Zhang J, Ma Y, Zhang Y. The effects of acupuncture combined with western medicine in the treatment of neck, shoulder, lumbar and leg pain. Am J Transl Res. 2023;15: 4246–4254.	no	involved shoulder and leg pain
904	Gikaro JM, Zhu Z-Y, Shan H-H, Liu S-G, Lin F. Simplified functioning assessment for low back pain: ICF-based item response theory modelling. Eur J Phys Rehabil Med. 2023;59: 731–742. doi:10.23736/S1973-9087.23.08003-6	no	not RCT
905	Lu G-Y, Wang J-Y, Gao Z, Ma K, Yu H-Y, Wang S-J. [Research progress on Huangqi Guizhi Wuwu Decoction and predictive analysis of quality markers]. Zhongguo Zhong Yao Za Zhi. 2023;48: 5438–5449. doi:10.19540/j.cnki.cjcmm.20230516.201	no	not RCT
906	Luo Q, Yang C, Huang L, Guixing X, Hao T, Sun M, et al. Dose-response relationship between acupuncture time parameters and the effects on chronic non-specific low back pain: a systematic review and Bayesian model-based network meta-analysis protocol. BMJ Open. 2023;13. doi:10.1136/bmjopen-2023-071554	no	study protocol
907	Anand P, Raj A, Patel V. A RARE CASE OF COMPLEX MULTI-SYSTEM TREATMENT RESISTANT RHEUMATOID ARTHRITIS. Rheumatol Adv Pract. 2023;7: ii32. Available: https://www.embase.com/search/results?subaction=viewrecord&id=L643277173&from=export	no	LBP not the major problem
908	Hong S, Wang K, Zhou X, Hu H, Tian Y, Huang H, et al. Manual Therapy for a Chronic Non-Specific Low Back Pain Rat Model. JOVE-JOURNAL Vis Exp. 2023. doi:10.3791/65583	no	healthy subject
909	Siriteerathitikul P, Wongmanakul S, Kunyalue M, Khamthai P. Comparison of the efficacy of acupuncture at the TUNG’s extra points and the traditional Chinese medicine points for elderly patients with chronic low back pain in Thailand. J Acupunct TUINA Sci. 2023;21: 66–73. doi:10.1007/s11726-022-1331-7	no	not carry out in China
910	Li R, Chen L, Ren Y, Huang J, Xu Y, Lin X, et al. Efficacy and safety of acupuncture for pregnancy-related low back pain: A systematic review and meta-analysis. HELIYON. 2023;9. doi:10.1016/j.heliyon.2023.e18439	no	review
911	Zhang S, Gu M, Zhang T, Xu H, Mao S, Zhou W. Effects of exercise therapy on disability, mobility, and quality of life in the elderly with chronic low back pain: a systematic review and meta-analysis of randomized controlled trials. J Orthop Surg Res. 2023;18. doi:10.1186/s13018-023-03988-y	no	review
912	Yu X, Yue H, Wei H, Li Q, Li Z. Comparative Study of Unilateral Biportal Endoscopic and Traditional Open Surgery in the Treatment of Lumbar Disc Herniation. Altern Ther Health Med. 2023;29: 370–374. Available: https://www.embase.com/search/results?subaction=viewrecord&id=L641312546&from=export	no	retrospective study
913	Lu J-H, Li Z-Y, Du G-Q, Zhang J, Wang Y-P, Shi J-Y, et al. Systematic review and Meta-analysis of Gusongbao preparation in treatment of primary osteoporosis. Zhongguo Zhongyao Zazhi. 2023;48: 3086–3096. doi:10.19540/j.cnki.cjcmm.20230130.501	no	review
914	Zhang X, Li Y, Jin J, Wang H, Zhao B, Wang S, et al. The different outcomes in the elderly with subclinical hypothyroidism diagnosed by age-specific and non-age-specific TSH reference intervals: a prospectively observational study protocol. Front Endocrinol (Lausanne). 2023;14. doi:10.3389/fendo.2023.1242110	no	study protocol
915	Wang Z, Zhao X, Li Y, Zhang H, Qin D, Qi X, et al. Development and validation of a multimodal feature fusion prognostic model for lumbar degenerative disease based on machine learning: a study protocol. BMJ Open. 2023;13. doi:10.1136/bmjopen-2023-072139	no	study protocol
916	Shi L-J, Tian Z-Y, Wang W-Y, Liao X. Scoping review of acupuncture-moxibustion treatment for non-specific low back pain. Zhongguo Zhongyao Zazhi. 2023;48: 6249–6256. doi:10.19540/j.cnki.cjcmm.20230915.502	no	review
917	Sun Y, An Y, Fan X, Liu C, Li D, Lei Y, et al. A Protocol for a Single-Centered, Pragmatic, Randomized, Controlled, Parallel Trial Comparing Comprehensive Nonsurgical Therapy Options for Individuals with Lumbar Spinal Stenosis. J Pain Res. 2023;16: 773–784. doi:10.2147/JPR.S398897	no	study protocol
918	Sun W-X, Huang W-Q, Li H-Y, Wang H-S, Guo S-L, Dong J, et al. Clinical efficacy of robotic spine surgery: an updated systematic review of 20 randomized controlled trials. EFORT Open Rev. 2023;8: 841–853. doi:10.1530/EOR-23-0125	no	review
919	Fuming Z, Zhicheng L, Huanjie H, Xinna Z, Rong C, Jiahui P, et al. Home-based rehabilitation training with human key point detection for chronic low back pain patients: a randomized controlled trial protocol. Trials. 2023;24: 760. doi:10.1186/s13063-023-07805-z	no	study protocol
920	ChiCTR2300073786. A study of the efficacy of tele-tai chi versus physical therapy interventions in patients with chronic low back pain: a randomized controlled trial. https://trialsearch.who.int/Trial2.aspx?TrialID=ChiCTR2300073786. 2023. Available: https://www.cochranelibrary.com/central/doi/10.1002/central/CN-02585615/full	no	trial registry record
921	Zheng J, Duan C, Ma C. Spinal Fixed-point Rotating Reduction for Treatment of Facet Joint Disorders. Altern Ther Health Med. 2023;29: 316–321. Available: http://ovidsp.ovid.com/ovidweb.cgi?T=JS&PAGE=reference&D=med24&NEWS=N&AN=37499146	no	LBP not the major problem
922	Zheng DH, Yang JM, Wu JX, Cheng SQ, Zhang SG, Wu D, et al. Cidan Capsule in Combination with Adjuvant Transarterial Chemoembolization Reduces Recurrence Rate after Curative Resection of Hepatocellular Carcinoma: a Multicenter, Randomized Controlled Trial. Chin J Integr Med. 2023;29: 3‐9. doi:10.1007/s11655-022-3537-4	no	non-pharmacological intervention not primary treatment
923	Cheng Y, Yang Y, Yang L. Comments on “Effect of Different Frequencies of Electroacupuncture on Chronic Low Back Pain in Older Adults: a Triple-blind, Placebo-controlled, Randomized Clinical Trial.” Pain Physician. 2023;26: E246‐E247. Available: https://www.cochranelibrary.com/central/doi/10.1002/central/CN-02600789/full	no	not RCT
924	Zhu H, Ye L. Comments on “Comparison of Different Treatment Regimens of Extracorporeal Shockwave Therapy in Chronic Low-back Pain: a Randomized Controlled Trial.” Pain Physician. 2023;26: E236‐E237. Available: https://www.cochranelibrary.com/central/doi/10.1002/central/CN-02602629/full	no	not RCT
925	Sun DP, Fu J, Teng J, Huang Q, Zhang CD, Gao XZ. Cervical spondylosis of nerve root type with qi stagnation and blood stasis treated with warming needle with different lengths of moxa stick: a randomized controlled trial. Zhongguo zhen jiu [Chinese Acupunct moxibustion]. 2023;43: 647‐653. doi:10.13703/j.0255-2930.20220810-k0003	no	not LBP related
926	Han NR, Osman A, Hu W, Huang YF, Liu YL, Ma ZJ. Effect of spinal orthosis on clinical outcomes of patients after oblique lumbar interbody fusion: a randomized controlled trial study protocol. Trials. 2023;24: 787. doi:10.1186/s13063-023-07796-x	no	study protocol
927	Xiong J, Zhang Z, Zhang Z, Ma Y, Li Z, Chen Y, et al. Short-term effects of Kinesio taping combined with cervical muscles multi-angle isometric training in patients with cervical spondylosis. BMC Musculoskelet Disord. 2023;24: 38. doi:10.1186/s12891-023-06154-x	no	not LBP related
928	Chen Z, He L, Di J, Huang L, Feng F, Yang B, et al. Lumbar facet joint osteoarthritis as the underlying reason for persistent low back pain after minimally invasive discectomy. Arch Orthop Trauma Surg. 2023;143: 3811‐3821. doi:10.1007/s00402-022-04595-y	no	retrospective study
929	Sun H. In Response to Comments on “Comparison of Different Treatment Regimens of Extracorporeal Shockwave Therapy in Chronic Low-back Pain: a Randomized Controlled Trial.” Pain Physician. 2023;26: E238. Available: https://www.cochranelibrary.com/central/doi/10.1002/central/CN-02600788/full	no	not RCT
930	Zhang G, Gao L, Zhang D, Li H, Shen Y, Zhang Z, et al. Mawangdui-Guidance Qigong Exercise for patients with chronic non-specific low back pain: study protocol of a randomized controlled trial. Front Neurosci. 2023;17: 1090138. doi:10.3389/fnins.2023.1090138	no	study protocol
931	Huang J, Wang H, Chen J, Huang Y, Wang Y, Pan B. Efficacy of acupuncture and Chinese herbal fumigation comprehensive therapy in relieving neck, shoulder, lumbar, and leg pain in patients. Trop J Pharm Res. 2023;22: 879‐885. doi:10.4314/tjpr.v22i4.22	no	involved shoulder and leg pain
932	Haishen Z, Manya W, Hong Y, Kejun S, Ruiqian G. Clinical study on treatment of cervical spondylotic radiculopathy (Qi stagnation and blood stasis syndrome) with Gao’s nape needle and Shentong Zhuyu decoction. Med (united states). 2024;103: E37382. doi:10.1097/MD.0000000000037382	no	not LBP related
933	Wu J, Sun Z, Ge Z, Zhang D, Xu J, Zhang R, et al. The efficacy of virtual reality technology for the postoperative rehabilitation of patients with cervical spondylotic myelopathy (CSM): a study protocol for a randomized controlled trial. Trials. 2024;25. doi:10.1186/s13063-024-07962-9	no	study protocol
934	ChiCTR2400082428. Acupuncture combined with Chinese herbal medicine for discogenic low back pain: study protocol for a multi-center, randomized controlled trial. https://trialsearch.who.int/Trial2.aspx?TrialID=ChiCTR2400082428. 2024. Available: https://www.cochranelibrary.com/central/doi/10.1002/central/CN-02683898/full	no	trial registry record
935	ChiCTR2400080329. Comparative effectiveness study of Baduanjin versus physical therapy for middle-aged and elderly population with low back pain: study protocol for a randomized controlled trial. https://trialsearch.who.int/Trial2.aspx?TrialID=ChiCTR2400080329. 2024. Available: https://www.cochranelibrary.com/central/doi/10.1002/central/CN-02658857/full	no	trial registry record
936	ChiCTR2400082667. Evidence-based evaluation and mechanism study of traditional Chinese medicine program for Cervical spondylosis based on the theory of “solid skeleton and pliable tendons” -- a multi-center, prospective, randomized, controlled and open clinical study on th. https://trialsearch.who.int/Trial2.aspx?TrialID=ChiCTR2400082667. 2024. Available: https://www.cochranelibrary.com/central/d…	no	trial registry record
937	Cao B, Fang S, Wu Z, Zhou X, Kong L, Zhu Q, et al. Efficacy and safety of traditional Chinese manual therapy (Tuina) in patients with non-specific chronic low back pain: a study protocol for a randomised controlled trial. BMJ Open. 2024;14: e081022. doi:10.1136/bmjopen-2023-081022	no	study protocol
938	Si LG, A RN, Mu R, Wu QZ, Ga LT, Bai L, et al. Efficacy evaluation of Mongolian medical warm acupuncture for sciatica caused by lumbar disc herniation: a randomized, controlled, single-blind clinical trial. Eur Rev Med Pharmacol Sci. 2024;28: 2224‐2236. doi:10.26355/eurrev_202403_35727	no	retrospective study
939	Li X, Zhai G, Zhang H, Li X, Wu M, Zhang S, et al. Clinical efficacy of acupuncture therapy combined with core muscle exercises in treating patients with chronic nonspecific low back pain: a systematic review and meta-analysis of randomized controlled trials. Front Med. 2024;11. doi:10.3389/fmed.2024.1372748	no	review
940	Wang S, Sun Y, Zhao H, Li Y, Wang X, Zhang Q, et al. Research hotspots and trends of complementary and alternative therapy for neuropathic pain: A bibliometric analysis. Medicine (Baltimore). 2024;103: e38054–e38054. doi:10.1097/MD.0000000000038054	no	review
941	Zhang Z, Pasapula M, Wang Z, Edwards K, Norrish A. The effectiveness of cupping therapy on low back pain: A systematic review and meta-analysis of randomized control trials. Complement Ther Med. 2024;80. doi:10.1016/j.ctim.2024.103013	no	review
942	Shao Z, Liang H, Li S, Ye Z, Wang X. Comparison of Open Surgery versus Minimally Invasive Surgery in Non-severe Adult Degenerative Scoliosis: A Systematic Review and Meta Analysis. Spine (Phila Pa 1976). 2024. doi:10.1097/BRS.0000000000005011	no	review
943	Zhong Y-F, Dai Y-X, Li S-P, Zhu K-J, Lin Y-P, Ran Y, et al. Sagittal balance parameters measurement on cervical spine MR images based on superpixel segmentation. Front Bioeng Biotechnol. 2024;12. doi:10.3389/fbioe.2024.1337808	no	not LBP related
944	Zeng Z, Xu DR, Cai Y, Gong W. Assessing quality of direct-to-consumer telemedicine in China: a cross-sectional study using unannounced standardised patients. BMJ Qual Saf. 2024. doi:10.1136/bmjqs-2024-017072	no	not RCT
945	Zhai H, Zhang L, Xia J, Li C. The Efficiency of Respiratory Exercises in Rehabilitation of Low Back Pain: A Systematic Review and Meta-Analysis. J Sport Rehabil. 2024;33: 189–200. doi:10.1123/jsr.2023-0207	no	review
946	Liu Z, Sun L, Sun F, Zhang Y, Wang J, Zhang Z, et al. The abnormalities of lipid metabolism in children and adolescents with major depressive disorder and relationship with suicidal ideation and attempted suicide. Heliyon. 2024;10: e30344–e30344. doi:10.1016/j.heliyon.2024.e30344	no	not LBP related
947	Qian Y. NURSING PRACTICE AND EFFECT EVALUATION OF CUPPING THERAPY IN THE REHABILITATION OF SPORTS-INDUCED CERVICAL SPINE INJURIES. Rev Int Med Y CIENCIAS LA Act Fis Y DEL Deport. 2024;24: 251–270. doi:10.15366/rimcafd2024.94.017	no	not LBP related
948	Saeed A, Shao H, Hezam K, Liu C, Zhang Q, Tang X. Research trend of MRI application for lumbar disc degeneration with low back pain: a bibliometric analysis. Front Neurol. 2024;15. doi:10.3389/fneur.2024.1360091	no	review
949	Zhu Z-Y, Shan H-H, Wang J, Zhu H-J, Liu S-G, Lin F. Graph modeling of relational structures among functioning variables with low back pain: an exploratory analysis based on international classification of functioning, disability and health. Eur J Phys Rehabil Med. 2024. doi:10.23736/S1973-9087.24.08089-4	no	not RCT
950	Qin X, Sun K, Xu W, Gao J, Jiang H, Chen W, et al. An evidence-based guideline on treating lumbar disc herniation with traditional Chinese medicine. J Evid BASED Med. 2024;17: 187–206. doi:10.1111/jebm.12598	no	retrospective study
951	Dastjerdi MJ, Azadvari M, Kordafshari G, Zhao B-X, Adel-Mehraban MS, Alipour R, et al. Comparative efficacy of acupuncture, venesection, and physical therapy on chronic low back pain outcomes: a randomized clinical trial. Ann Med Surg. 2024;86: 2729–2738. doi:10.1097/MS9.0000000000001944	no	not carry out in China
952	Liu X, Flanagan C, Li G, Lei Y, Zeng L, Fang J, et al. Identification of difficult laryngoscopy using an optimized hybrid architecture. BMC Med Res Methodol. 2024;24: 4. doi:10.1186/s12874-023-02115-z	no	not LBP related
953	Liu T, Liu T, Liu M. Effectiveness and safety of acupuncture in treatment of pregnancy- related symptoms: a systematic review and Meta-analysis. J Tradit CHINESE Med. 2024;44: 16–26. doi:10.19852/j.cnki.jtcm.20231204.006	no	review
954	Guo D, Yu M, Guo H, Zeng M, Shao Y, Deng W, et al. Panax notoginseng saponins inhibits oxidative stress- induced human nucleus pulposus cell apoptosis and delays disc degeneration in vivo and in vitro. J Ethnopharmacol. 2024;319. doi:10.1016/j.jep.2023.117166	no	LBP not the major problem
955	Yang Y, Ye H, Zheng H, Jin L. Clinical observation on 90 cases of primary dysmenorrhea treated by buccal acupuncture therapy: a randomized controlled study. J Tradit Chinese Med. 2024;44: 172–181. doi:10.19852/j.cnki.jtcm.20231110.001	no	case report
956	Sun C, Sun K, Wang S, Wang Y, Yuan P, Li Z, et al. Effect of Baimai ointment on lumbar disc herniation: A multicentre, prospective, randomised, double-blind, placebo-controlled trial. Phytomedicine. 2024;122. doi:10.1016/j.phymed.2023.155138	no	retrospective study
957	Zhang C, Yang X, Zhao Y, Xie D, Wang L. Acupuncture for postpartum diastasis recti abdominis and its effects on abdominal circumference, separation distance of rectus abdominis. 2024;44: 139–143. doi:https://dx.doi.org/10.13703/j.0255-2930.20230626-k0004	no	not LBP related
958	Li W, Xu X, Liu R. The efficacy of silver needle therapy for treating low back pain: a protocol for meta-analysis of randomized controlled trials. Front Med. 2024;11: 1355262. doi:10.3389/fmed.2024.1355262	no	study protocol
959	Gao Y, Liang Z, Jiang Y, Li X, Shi F, He F, et al. Clinical Observation on Rongjin Tongbi Decoction in Treating Sciatica Caused by Lumbar Intervertebral Disc Herniation with Liver and Kidney Deficiency Type. Chinese J Exp Tradit Med formulae. 2024;30: 134‐140. doi:10.13422/j.cnki.syfjx.20232026	no	retrospective study
960	ChiCTR2400079335. A multicenter, prospective, randomized controlled trial of three minimally invasive surgery for lumbar disc herniation. https://trialsearch.who.int/Trial2.aspx?TrialID=ChiCTR2400079335. 2024. Available: https://www.cochranelibrary.com/central/doi/10.1002/central/CN-02651328/full	no	trial registry record
961	ChiCTR2400081734. Clinical study on the treatment of Neck Type Cervical Spondylosis with the “Yang’s” acupuncture. https://trialsearch.who.int/Trial2.aspx?TrialID=ChiCTR2400081734. 2024. Available: https://www.cochranelibrary.com/central/doi/10.1002/central/CN-02690521/full	no	trial registry record
962	董成功,刘志峰,张蔚,等. 侵袭性系统性肥大细胞增生症1例并文献复习. 中华解剖与临床杂志. 2024;29(5): 342-345. doi: 10.3760/cma.j.cn101202-20230818-00048	no	not RCT
963	史浩冉,关海山,王悦勇,等. 退变性腰椎滑脱行减压融合可影响脊柱矢状面的失衡. 中国组织工程研究. 2024;28(12): 1956-1961. doi: 10.12307/2024.015	no	not RCT
964	孙浩,李晨,聂广龙,等. 单侧双通道内镜下腰椎融合术与微创经椎间孔入路椎间融合术治疗腰椎退行性疾病临床疗效比较的Meta分析. 中国脊柱脊髓杂志. 2024;34(4): 389-401. doi: 10.3969/j.issn.1004-406X.2024.04.08	no	review
965	刘学光,孙振中,张树军,等. 脊柱全内镜下椎管减压经皮椎弓根螺钉固定治疗单节段胸腰椎爆裂性骨折的疗效分析. 中国脊柱脊髓杂志. 2024;34(2): 128-134. doi: 10.3969/j.issn.1004-406X.2024.02.03	no	lumbar fracture
966	姚冬,王钦枫,刘长花,等. 艾灸联合推拿手法治疗腰椎间盘突出症有效性和安全性的Meta分析. 中医正骨. 2024;36(1): 43-49. doi: 10.3969/j.issn.1001-6015.2024.01.007	no	review
967	张耀,张强,赵昌松,等. 一期后路手术治疗跳跃性胸腰椎布病脊柱炎. 颈腰痛杂志. 2024;45(1): 32-35. doi: 10.3969/j.issn.1005-7234.2024.01.007	no	LBP not the major problem
968	蔡睿峰,李可大,郑一. 灸法治疗骨伤科疾病谱的系统整理与分析. 中国民间疗法. 2024;32(5): 22-27. doi: 10.19621/j.cnki.11-3555/r.2024.0507	no	review
969	汪大伟,王华东,李利,等. 自体下关节突骨块应用于骨质疏松患者腰椎椎间融合术的疗效分析. 北京大学学报（医学版）. 2023;55(5): 899-909. doi: 10.19723/j.issn.1671-167X.2023.05.019	no	LBP not the major problem
970	万颖,刘长信,张英,等. 中西医结合治疗慢性腰背痛临床研究结局指标与测量工具分析. 国际中医中药杂志. 2023;45(10):1313-1318. doi: 10.3760/cma.j.cn115398-20220731-00364	no	not RCT
971	林蕙泽,闫文茜,张萍萍,等. 针灸治疗慢性非特异性腰痛随机对照试验结局指标的现状研究. 中国全科医学. 2023;26(9): 1053-1063. doi: 10.12114/j.issn.1007-9572.2022.0711	no	review
972	杨强,黄健. 膝腰综合征的测量研究方法及测量设备. 中国组织工程研究. 2023;27(29): 4751-4756	no	review
973	张靖媛,张扬,王雅囡,等. 共治理念下阶段性量化运动对老年腰椎间盘突出症术后康复训练依从性、腰椎功能恢复影响. 老年医学与保健. 2023;29(5): 1040-1044,1051. doi: 10.3969/j.issn.1008-8296.2023.05.034	no	not RCT
974	李邦银,蒲育,何敏. 误诊而行椎体成形术的老年脊柱结核原因分析. 临床误诊误治. 2023;36(1): 1-4. doi: 10.3969/j.issn.1002-3429.2023.01.001	no	not RCT
975	朱永义,冯秋实,陈宏. 中国各地区中老年人肌肉骨骼疼痛治疗选择偏好分析. 黑龙江中医药. 2023;52(6): 413-418.	no	not RCT
976	肖霞萍,蒋鹏,魏坛芳,等. 基于CiteSpace的运动辅助疗法应用于腰椎间盘突出症患者的可视化分析. 护理实践与研究. 2023;20(12): 1773-1778. doi: 10.3969/j.issn.1672-9676.2023.12.007	no	review
977	杜丽梅,王晚红,丁丽. 悬吊运动治疗慢性腰痛疗效的Meta分析. 循证护理. 2023;9(12): 2091-2096. doi: 10.12102/j.issn.2095-8668.2023.12.001	no	review
978	吴千言,王飞,张清源,等. 基于GRADE证据质量评级的针灸治疗产后痹的Meta分析与试验序贯分析. 中医临床研究. 2023;15(25): 79-86. doi: 10.3969/j.issn.1674-7860.2023.25.017	no	review
979	杨学军. 3D打印技术引导下撬拨复位治疗胸腰椎不稳定型爆裂性骨折的临床效果. 现代养生（上半月版）. 2023;23(1): 17-19. doi: 10.3969/j.issn.1671-0223(s).2023.01.006	no	lumbar fracture
980	王辉,孙效棠,吴奇平,等. "双稳定构型"椎弓及椎板钉固定法与改良Scott法治疗青少年症状性峡部裂的疗效比较. 中华创伤骨科杂志. 2023;25(10): 859-865. doi: 10.3760/cma.j.cn115530-20230914-00108	no	not LBP related
981	朱洪柳,王维. 中国中老年人腰痛相关因素分析及列线图预测模型的构建. 中国组织工程研究. 2023;27(31): 4937-4942.	no	not RCT
982	费静雯,林蕙泽,张萍萍,等. 运动针法可有效提高急性非特异性腰痛有效性:一项Meta分析. 中国全科医学. 2023;26(9): 1044-1052. doi: 10.12114/j.issn.1007-9572.2022.0709	no	review
983	徐俏,梁苗苗,周莎莎,等. 腰椎间盘突出症与腰椎间盘突出症合并阻塞性睡眠呼吸暂停患者的对比研究. 中国现代医学杂志. 2023;33(15): 76-81. doi: 10.3969/j.issn.1005-8982.2023.15.012	no	LBP not the major problem
984	孙耀宗,尹国栋,戚应良. 单侧双通道内窥镜技术与经椎间孔入路经皮内窥镜下椎间盘切除术治疗腰椎椎间盘突出症的学习曲线比较. 脊柱外科杂志. 2023;21(4): 248-253. doi: 10.3969/j.issn.1672-2957.2023.04.007	no	non-pharmacological intervention not primary treatment
985	曹金虎,孟庆峰,常正奇. 单侧双通道内镜下病灶清除引流术与切开病灶清除引流术治疗腰大肌脓肿的临床对照研究. 中国医师杂志. 2023;25(8): 1241-1244. doi: 10.3760/cma.j.cn431274-20221026-01090	no	non-pharmacological intervention not primary treatment
986	李业成,张巍,刘守正,等. 经皮脊柱内镜腰椎间盘切除术与单侧双通道内镜治疗单节段腰椎间盘突出症疗效比较的Meta分析. 中国内镜杂志. 2023;29(8): 21-32. doi: 10.12235/E20220403	no	review
987	赵树雄,王增平,邹月超,等. 机器人辅助与传统透视下椎弓根螺钉内固定术治疗胸腰椎骨折的荟萃分析. 脊柱外科杂志.2023;21(4): 263-274. doi: 10.3969/j.G24issn.1672-2957.2023.04.010	no	review
988	董镇荣,王思宏,刘成禹. 中医外治法治疗非特异性腰痛的研究进展. 中国中医急症. 2023;32(8): 1491-1495. doi: 10.3969/j.issn.1004-745X.2023.08.047	no	review
989	李彩英,赵鑫,金募,等. 基于CiteSpace软件的国内外疼痛灾难化研究现状与热点分析. 中华现代护理杂志. 2023;29(16): 2152-2158. doi: 10.3760/cma.j.cn115682-20221013-04997	no	review
990	张哲菡,丁华,邓云波,等. 微创经椎间孔入路腰椎椎间融合术中单侧与双侧内固定治疗单节段腰椎退行性疾病的荟萃分析. 脊柱外科杂志. 2023;21(1): 32-39. doi:10.3969/j.issn.1672-2957.2023.01.006	no	review
991	邹焱,高子茏,张宇,等. 单侧双通道内镜技术辅助腰椎融合术的Meta分析. 四川医学. 2023;44(3): 291-298. doi: 10.16252/j.cnki.issn1004-0501-2023.03.012	no	review
992	聂海滨. Mini-open显微镜下椎管减压治疗A3、A4胸腰椎骨折. 颈腰痛杂志. 2023;44(1): 108-109,127. doi: 10.3969/j.issn.1005-7234.2023.01.031	no	lumbar fracture
993	黄永豪,王秋寒,韩守霞,等. 孙郁芝教授基于中医五脏功能论治慢性肾脏病. 中国中西医结合肾病杂志.2023;24(5): 386-387. doi: 10.3969/j.issn.1009-587X.2023.05.004	no	not LBP related
994	陶桃,石明鹏,张宪帅,等. 腰椎间盘突出症的古籍证据评价及辨证规律探析. 天津中医药. 2023;40(5): 585-591. doi: 10.11656/j.issn.1672-1519.2023.05.08	no	review
995	谭丹妮,喻嵘,谭艳,等. 全国名中医治疗慢性肾炎"症-证-药"规律分析. 辽宁中医药大学学报. 2023;25(2): 88-94. doi: 10.13194/j.issn.1673-842x.2023.02.019	no	review
996	俞雯雯,沈淼山,金李峰,等. 我院2021年含细辛中药处方用药分析. 中国乡村医药. 2023;30(5): 51-52. doi: 10.3969/j.issn.1006-5180.2023.05.022	no	not RCT
997	钟晶晶,柳永德,罗郭峰,等. 基于文献的麦粒灸临床研究现况及疾病谱分析. 按摩与康复医学. 2023;14(10): 85-89. doi: 10.19787/j.issn.1008-1879.2023.10.024	no	review
998	何武权,曾朝辉,鲁冬梅. 曾朝辉自拟腰痛方治疗腰椎间盘突出症(寒湿阻络证)的经验. 中医临床研究. 2023;15(9): 103-105. doi: 10.3969/j.issn.1674-7860.2023.09.024	no	not RCT
999	高同庆,尹燕,丁家正. 甘姜苓术汤治疗寒湿腰痛的研究进展. 基层中医药. 2023;2(1): 119-122. doi: 10.20065/j.cnki.btcm.20230023	no	review
1000	刘芳,郭磊,刘娟,等. 基于FLS模式护理干预脊柱骨折合并脊髓损伤患者术后疗效观察. 中医药临床杂志. 2023;35(9): 1812-1815. doi: 10.16448/j.cjtcm.2023.0931	no	lumbar fracture
1001	许晨璐,梁建庆,王佳华,等. 基于文献数据挖掘的前列腺癌中医证候规律研究. 中国民族民间医药. 2023;32(8): 107-113	no	review
1002	宋宇轩,周宝,乙春梅,等. 张家山汉简《引书》中治疗骨伤科痛症导引方法探析. 中医药临床杂志. 2023;35(6): 1085-1088. doi: 10.16448/j.cjtcm.2023.0610	no	not RCT
1003	申韬,陈宇奇,叶勇,等. 手法治疗腰椎间盘突出症随机对照试验的Meta分析. 颈腰痛杂志. 2023;44(3): 329-334. doi: 10.3969/j.issn.1005-7234.2023.03.006	no	review
1004	王月,王丽平,王雅惠,等. 基于CiteSpace可视化分析针刺的磁共振研究的热点及趋势. 中国医药导报. 2022;19(32): 108-111,121. doi: 10.20047/j.issn1673-7210.2022.32.25	no	review
1005	宋雯. 基于数据挖掘技术分析针刺治疗腰椎间盘突出症选穴规律. 湖北: 湖北中医药大学. 2024	no	thesis
1006	宋晓磊,吴明莉. 穴位针刺疗法联合腰背肌锻炼在慢性非特异性下腰痛患者中的应用. 河南医学研究. 2022;31(5): 892-895. doi: 10.3969/j.issn.1004-437X.2022.05.034	no	retrospective study
1007	中国康复医学会脊柱脊髓专业委员会,中华医学会骨科学分会骨科康复学组. 中国非特异性腰背痛临床诊疗指南. 中国脊柱脊髓杂志. 2022;32(3): 258-268. doi: 10.3969/j.issn.1004-406X.2022.03.09	no	not RCT
1008	刘洋,朱志强,赵晓炜,等. 国外肌电图学在肢体动作领域的主题热点与国际前沿分析. 中国组织工程研究. 2022;26(35):5707-5715	no	review
1009	赵宇楠,张皓博,孙韬,等. 以水凝胶为载体的生长因子及药物修复椎间盘退变:问题及应用前景. 中国组织工程研究. 2022;26(34): 5525-5533	no	review
1010	国丽群,张睿,李小玉,等. 五禽戏干预性研究的文献计量学分析. 中国实用护理杂志. 2022;38(25): 1991-1996. doi: 10.3760/cma.j.cn211501-20210721-02064	no	review
1011	谢思睿,毕宇峰,董友朋,等. 针灸治疗慢性非特异性腰痛选穴规律研究. 世界中医药. 2022;17(11): 1611-1616. doi: 10.3969/j.issn.1673-7202.2022.17.022	no	review
1012	中国中西医结合学会泌尿外科专业委员会,广东省中西医结合学会泌尿外科专业委员会. 尿石症围手术期中西医结合诊疗专家共识. 中国中西医结合外科杂志. 2022;28(4): 447-450. doi: 10.3969/j.issn.1007-6948.2022.04.002	no	not RCT
1013	程刚,杨小玲,唐勇涛,等. "U"形棒单节段固定结合峡部植骨治疗单纯腰椎峡部裂的疗效. 实用骨科杂志. 2022;28(5): 385-389	no	LBP not the major problem
1014	何晨冬,葛凤林,杨巍. TFEB易位肾细胞癌1例并文献复习. 临床荟萃. 2022;37(12): 1122-1126. doi: 10.3969/j.issn.1004-583X.2022.12.011	no	not RCT
1015	王昊,何彦兴,蒋羽清,等. 经椎间孔腰椎椎体间融合术和斜外侧入路腰椎椎体间融合术治疗退变性腰椎滑脱的临床疗效和影像学结果比较的Meta分析. 手术电子杂志. 2022;9(3): 49-58. doi: 10.3969/j.issn.2095-8331.2022.03.012	no	review
1016	贾丽,唐春兰,刘艳霞,等. 针灸疗法对产后腰痛康复影响的Meta分析. 宁夏医学杂志. 2022;44(12): 1163-1166. doi: 10.13621/j.1001-5949.2022.12.1163	no	review
1017	陈杰. 肌筋膜触发点在非特异性下背痛诊断与治疗中的研究进展. 按摩与康复医学. 2022;13(18): 66-71. doi: 10.19787/j.issn.1008-1879.2022.18.016	no	not RCT
1018	周林林,雅旭东,王明霞,等. Flexi-bar运动干预治疗非特异性下腰痛的系统评价与Meta分析. 体育科技文献通.,2022;30(8): 262-265,270. doi: 10.19379/j.cnki.issn.1005-0256.2022.08.068	no	review
1019	黎霞,李多多,程潞瑶,等. 中西医治疗慢性腰痛临床研究的有效率定义及其判定标准存在差异:一项概况性评价. 中国全科医学. 2022;25(20): 2534-2540. doi: 10.12114/j.issn.1007-9572.2022.0062	no	not RCT
1020	石都,王常明,曾磊,等. 肾嗜酸细胞瘤的临床病理特征和疗效分析. 中华泌尿外科杂志. 2022;43(2):86-90. doi: 10.3760/cma.j.cn112330-20201022-00737	no	not RCT
1021	贺少杰,查丁胜,黄嘉文,等. 单侧双通道脊柱内镜与显微内镜下减压术治疗腰椎管狭窄症疗效的Meta分析. 中华创伤骨科杂志. 2022;24(7): 634-639. doi: 10.3760/cma.j.cn115530-20210916-00414	no	review
1022	郝国兵,朱泽兴,冯晓玲,等. ULBD与PE-ULBD治疗老年退行性腰椎管狭窄症的疗效比较. 中国医师杂志. 2022;24(10): 1571-1574. doi: 10.3760/cma.j.cn431274-20211202-01257	no	LBP not the major problem
1023	徐胜余,陈宏. 骨质疏松性胸腰椎爆裂骨折手术治疗研究进展. 浙江临床医学. 2022;24(11): 1730-1731,1734	no	lumbar fracture
1024	沈天宇,柏刚,陈瑞,等. 单侧双通道内镜技术与显微内镜技术治疗退变性腰椎管狭窄症的Meta分析. 临床荟萃. 2022;37(8): 691-698. doi: 10.3969/j.issn.1004-583X.2022.08.003	no	review
1025	罗容,石文英,叶勇,等. 针刺治疗腰椎管狭窄症证据图及关联规则分析. 世界中医药. 2022;17(7): 988-992,997. doi: 10.3969/j.issn.1673-7202.2022.07.016	no	not RCT
1026	孔雷,黄炎,李旭,等. 经皮通道微创治疗胸腰椎爆裂骨折的疗效分析. 颈腰痛杂志. 2022;43(4): 493-496. doi: 10.3969/j.issn.1005-7234.2022.04.007	no	lumbar fracture
1027	刘骏,胡孝锋,连宝领. 基于磁共振成像技术的老年脊柱病研究知识图谱. 老年医学与保健. 2022;28(6): 1346-1352,1358. doi: 10.3969/j.issn.1008-8296.2022.06.037	no	not RCT
1028	陈希. 基于FLS模式的康复护理在脊柱骨折合并脊髓损伤患者护理中的应用效果. 国际护理学杂志. 2022;41(6): 1112-1115. doi: 10.3760/cma.j.cn221370-20201201-00288	no	lumbar fracture
1029	刘维曦,崇英子,刘刚,等. 单侧双通道脊柱内镜和微创通道下后路腰椎椎间融合术后疗效比较的Meta分析. 手术电子杂志. 2022;9(4): 39-46. doi: 10.3969/j.issn.2095-8331.2022.04.010	no	review
1030	郑泽平,庞清江,王波定,等. 单侧双通道内镜技术治疗中高度脱垂游离型腰椎间盘突出症的效果. 中外医学研究. 2022;20(15): 54-58. doi: 10.14033/j.cnki.cfmr.2022.15.014	no	LBP not the major problem
1031	张兴. 肉桂治疗糖尿病有疗效也有禁忌证. 家庭医学（下）. 2022;(4): 56-57	no	not RCT
1032	张泳欣,肖学红,唐秉航,等. PEComa临床病理分析与影像诊断. 国际医药卫生导报. 2022;28(10): 1372-1376. doi: 10.3760/cma.j.issn.1007-1245.2022.10.010	no	not RCT
1033	孙龙,张荣杰,杨世伟,等. 达芬奇机器人手术系统辅助下人工血管外支撑术治疗胡桃夹综合征的临床疗效. 血管与腔内血管外科杂志. 2022;8(11): 1351-1355. doi: 10.19418/j.cnki.issn2096-0646.2022.11.15	no	not LBP related
1034	高原,呼兴华,卢芬萍,等. 基于古今医案数据挖掘冒雨湿病证治规律研究. 光明中医. 2022;37(7): 1109-1113. doi: 10.3969/j.issn.1003-8914.2022.07.001	no	not RCT
1035	吕振,白金柱. 基于McKenzie技术的腰椎运动链训练应用于腰椎间孔镜术后分期康复的前瞻性研究. 中国组织工程研究. 2021;25(9): 1398-1403	no	non-pharmacological intervention not primary treatment
1036	丁兴,许金海,叶洁,等. 导引功法治疗腰椎间盘突出症临床疗效的Meta分析. 中医正骨. 2021;33(9): 32-37. doi: 10.3969/j.issn.1001-6015.2021.09.006	no	review
1037	赵翔凤,相光鑫,石丛薇,等. 基于方剂构成信息的知识发现和关联网络构建挖掘海洋中药海马历代用药经验. 世界科学技术-中医药现代化. 2021;23(2): 335-343. doi: 10.11842/wst.20200307007.	no	not RCT
1038	常晓娟,谢瑞,庄明辉,等. 退行性腰椎滑脱患者保守治疗中远期随访研究. 天津中医药. 2020;37(6): 671-674. doi: 10.11656/j.issn.1672-1519.2020.06.17.	no	retrospective study
1039	梁培荣,黄文宝,卢栋明,等. 治疗"骨盆前倾-腰曲增加"型慢性非特异性下腰痛研究进展. 大众科技. 2020;22(2): 60-63. doi: 10.3969/j.issn.1008-1151.2020.02.017.	no	review
1040	李晔,马铁明. 基于CiteSpace的针灸治疗坐骨神经痛可视化分析. 中国医药导报. 2021;18(32): 134-137.	no	review
1041	陈紫砚,杨智. 太极拳对下背痛干预效果的元分析. 福建体育科技. 2021;40(1): 64-68,80.	no	review
1042	孟令成,王燕,卞超,等. 运用内经的刺法治疗急性腰扭伤. 饮食保健. 2021;(37): 3-4	no	LBP not the major problem
1043	王彬,何鹏,武振方,等. 单侧双通道内镜手术与显微内镜手术治疗腰椎管狭窄症的Meta分析. 中国脊柱脊髓杂志. 2021;31(8): 719-730. doi: 10.3969/j.issn.1004-406X.2021.08.07.	no	review
1044	顾宏林,郑晓青,梁昌详,等. Wallis棘突间动态稳定系统治疗腰椎间盘退行性疾病的长期存留率及再手术情况分析. 中国组织工程研究. 2021;25(30): 4863-4869.	no	non-pharmacological intervention not primary treatment
1045	唐利东,王健英,袁颖. 含杜仲古今方剂的对比研究. 中国药房. 2021;32(2): 171-176. doi: 10.6039/j.issn.1001-0408.2021.02.08.	no	non-pharmacological intervention not primary treatment
1046	秦建英,陈清汉. 侧前方入路与后侧入路手术治疗对胸腰段爆裂型骨折合并神经损伤患者神经功能的影响. 中国实用神经疾病杂志. 2020;23(7): 620-624. doi: 10.12083/SYSJ.2020.07.110.	no	lumbar fracture
1047	谢思航,樊旭. 基于CiteSpace软件的针灸治疗急性腰扭伤常用腧穴的可视化分析. 中国民间疗法. 2020;28(24): 36-38,137. doi: 10.19621/j.cnki.11-3555/r.2020.2415.	no	review
1048	包顺平. 武医结合视域下的肝脏调理. 魅力中国. 2020;(31): 453-454.	no	not RCT
1049	杨智杰,蓝海洋,陈杰,等. 第五腰椎横突肥大综合征的诊疗现状. 中国当代医药. 2019;26(29): 31-35. doi: 10.3969/j.issn.1674-4721.2019.29.008.	no	not RCT
1050	冯莎莎,陈炜,张念志,等. 中医药对慢性阻塞性肺疾病气道炎症干预作用研究进展. 辽宁中医药大学学报. 2017;19(9): 104-106. doi: 10.13194/j.issn.1673-842x.2017.09.028	no	review
1051	陶林,杨锋,张磊,等. 内热针与其他针刺疗法治疗腰痛的系统评价与Meta分析. 中国中医急症. 2021;30(11): 1891-1896. doi: 10.3969/j.issn.1004-745X.2021.11.003.	no	review
1052	苏愉钦,赵倩. 普拉提对慢性非特异性下背痛患者的干预效果研究. 体育科技文献通报. 2021;29(6): 61-64. doi: 10.19379/j.cnki.issn.1005-0256.2021.06.023.	no	retrospective study
1053	李晓敏,康静,徐斗富,等. 基于数据挖掘的中药治疗腰痛的用药规律研究. 中医临床研究. 2021;13(30): 101-104. doi: 10.3969/j.issn.1674-7860.2021.30.031.	no	not RCT
1054	向熙,司群超,成伟益,等. 不同手术方式治疗腰椎间盘突出症的网状Meta分析. 中国组织工程研究. 2020;24(27): 4398-4405. doi: 10.3969/j.issn.2095-4344.2797.	no	review
1055	谢瑞,朱立国,于杰,等. 整骨疗法治疗非特异性下腰痛:解读2016年美国骨科协会的指南. 中国组织工程研究. 2020;24(21): 3401-3408. doi: 10.3969/j.issn.2095-4344.2613.	no	not RCT
1056	贾忠雄,唐敏,胡侦明,等. 全内镜技术与显微内镜技术治疗单节段腰椎管狭窄症的Meta分析. 重庆医学. 2021;50(9): 1568-1572. doi: 10.3969/j.issn.1671-8348.2021.09.028.	no	review
1057	陈宇,罗春梅,汪涓,等. 核心稳定训练在非特异性腰背痛患者中应用效果的系统评价. 中华现代护理杂志. 2020;26(9): 1176-1182. doi: 10.3760/cma.j.cn115682-20190807-02824.	no	not RCT
1058	徐立斌,王淑芝,陈钦润,等. 腰椎斜前侧椎间融合术治疗腰椎退变性疾病效果分析. 中外医学研究. 2020;18(35): 45-48. doi: 10.14033/j.cnki.cfmr.2020.35.017.	no	LBP not the major problem
1059	王永佳,董宝强. 近20年针刺治疗腰痛CiteSpace知识图谱可视化分析. 亚太传统医药. 2020;16(10): 172-177. doi: 10.11954/ytctyy.202010053.	no	review
1060	张少群,李乃奇,祁冀,等. 基于文献计量学分析骶髂关节错位的历史沿革. 中国组织工程研究. 2018;22(27): 4316-4321. doi: 10.3969/j.issn.2095-4344.0345.	no	review
1061	金祺,周逸驰,赵祖发,等. 经皮与经肌间隙入路椎弓根螺钉内固定术治疗单节段胸腰椎骨折疗效的Meta分析. 中国脊柱脊髓杂志. 2020;30(11): 991-1000. doi: 10.3969/j.issn.1004-406X.2020.11.05.	no	review
1062	唐冲,刘正,吴四军,等. 斜外侧腰椎椎间融合术治疗腰椎退行性疾病疗效的meta分析. 中华骨科杂志. 2019;39(21): 1320-1332. doi: 10.3760/cma.j.issn.0253?2352.2019.21.004.	no	review
1063	张官锋,侯庆先,杨文玖,等. 前外侧入路侧前方减压在胸腰段爆裂骨折中的临床应用. 中华实验外科杂志. 2017;34(3): 519-521. doi: 10.3760/cma.j.issn.1001-9030.2017.03.051.	no	lumbar fracture
1064	刘付仟,梁伟国,叶冬平. 髓核置换、全椎间盘置换及腰椎后路动态稳定系统治疗腰椎退行性疾病的应用与思考. 中国组织工程研究. 2017;21(3): 440-444. doi: 10.3969/j.issn.2095-4344.2017.03.021.	no	LBP not the major problem
1065	李兆勇,张晨阳,郭彦涛,等. 基于数据挖掘的中医医案古籍腰痛症用药规律研究. 湖南中医药大学学报. 2020;40(10): 1280-1282. doi: 10.3969/j.issn.1674-070X.2020.10.021.	no	review
1066	柯应水,邱模炎,何流,等. 基于文献的血液透析中医证候及证候要素的研究. 中国中西医结合肾病杂志. 2020;21(6): 508-511. doi: 10.3969/j.issn.1009-587X.2020.06.012.	no	review
1067	温丽娜. 团队管理护理对肾癌术后患者癌因性疲乏及并发症的影响. 山西医药杂志. 2020;49(1): 85-87. doi: 10.3969/j.issn.0253-9926.2020.01.034.	no	not LBP related
1068	李赫桐,勾禹,张柳. 激光治疗腰痛效果的Meta分析. 中国医药导报. 2019;16(8): 120-123,135.	no	review
1069	李想,张军卫,白金柱,等. 闭合-张开楔形截骨治疗胸腰段创伤性后凸畸形的临床疗效. 解放军预防医学杂志. 2019;37(10): 142-144.	no	not LBP related
1070	张逸箫,孔垂泽,姜元军. 肾上腺出血的诊断与治疗. 国际外科学杂志. 2019;46(1): 44-47. doi: 10.3760/cma.j.issn.1673-4203.2019.01.012.	no	not LBP related
1071	戴德纯,房敏,沈国权,等. 骶髂关节紊乱特点和推拿干预研究. 中国临床康复. 2006;10(35): 135-138. doi: 10.3321/j.issn:1673-8225.2006.35.055.	no	review
1072	刘建航,刘汝专,潘汉升,等. 椎间盘源性颈肩痛的特征及中医药治疗. 中国临床康复. 2006;10(47): 135-138. doi: 10.3321/j.issn:1673-8225.2006.47.056.	no	not LBP related
1073	谢凌,李义凯. 脊柱推拿治疗腰背痛疗效的研究进展. 中医外治杂志. 2014;23(4): 49-52. doi:10.3969/j.issn.1006-978X.2014.04.031.	no	review
1074	张晨阳,吴肖男,李兆勇,等. 基于数据挖掘的产后腰痛中医古代文献方药研究. 亚太传统医药. 2020;16(5): 127-129. doi: 10.11954/ytctyy.202005044.	no	review
1075	马淼,张超,王雅君,等. PELD与MIS-TLIF治疗腰椎间盘突出症疗效的系统评价与Meta分析. 甘肃医药. 2020;39(7): 592-599.	no	review
1076	王海军,高春雨,顾树明,等. 经筋刀治疗退行性腰椎管狭窄症下腰痛的临床观察. 中国医刊. 2017;52(10): 38-42. doi: 10.3969/j.issn.1008-1070.2017.10.011.	no	LBP not the major problem
1077	高小平,李星娅,高丽梅. 排石操配合中药口服在泌尿系统结石患者中的效果. 实用临床医药杂志. 2017;21(14): 208-209. doi: 10.7619/jcmp.201714073.	no	not LBP related
1078	张静. 中医外治法联合应用治疗坐骨神经痛研究进展. 中国民族民间医药. 2019;28(18): 65-68. doi: 10.3969/j.issn.1007-8517.2019.18.zgmzmjyyzz201918018.	no	review
1079	朱华芳. B超引导经皮肾镜下气压弹道碎石联合超声碎石术治疗复杂性肾结石. 魅力中国. 2019;(37): 374-375.	no	not LBP related
1080	高春秋,冯麟,陈波,等. 基于数据挖掘在《针灸甲乙经》与《针灸大成》中针刺治疗肾虚腰痛的应用. 临床医药文献电子杂志. 2019;6(78): 72-74.	no	review
1081	王雪强,陈佩杰,矫玮,等. 运动疗法治疗腰痛的专家共识. 体育科学. 2019;39(3): 19-29. doi: 10.16469/j.css.201903003.	no	not RCT
1082	巩腾,苏学涛,夏群,等. 前后联合入路与单纯前路减压固定治疗不稳定性胸腰椎骨折的疗效比较. 中华创伤骨科杂志. 2018;20(4): 303-311. doi: 10.3760/cma.j.issn.1671-7600.2018.04.006.	no	lumbar fracture
1083	蒲兴魏,罗春山,邱冰,等. 经后路邻椎不对称截骨矫治创伤性胸腰椎侧后凸畸形. 中华创伤杂志. 2018;34(8): 689-695. doi: 10.3760/cma.j.issn.1001-8050.2018.08.004.	no	LBP not the major problem
1084	苗福启,许长宝,褚校涵,等. 输尿管软镜术后不同体质指数和腹围指数体外物理振动排石的疗效. 实用医学杂志. 2019;35(2): 266-270. doi: 10.3969/j.issn.1006-5725.2019.02.022.	no	not LBP related
1085	李浩,张宁,陈刚,等. 改良微创侧方椎间融合术在胸腰段骨折合并椎间盘损伤前路支撑与重建中的应用. 中华创伤杂志. 2019;35(9): 796-804. doi: 10.3760/cma.j.issn.1001-8050.2019.09.006.	no	lumbar fracture
1086	张倩茹,王昱,张卓莉. 2015ACR/EULAR痛风分类标准与既往标准诊断价值的比较研究. 北京大学学报（医学版）.2017;49(6): 979-984. doi: 10.3969/j.issn.1671-167X.2017.06.008.	no	not LBP related
1087	叶晓健,余将明,谢宁,等. 侧方腰椎椎间融合技术在腰椎椎体次全切除与重建手术中的应用. 中华骨科杂志. 2017;37(20): 1269-1277. doi: 10.3760/cma.j.issn.0253-2352.2017.20.004.	no	LBP not the major problem
1088	郭险峰,周淑娜,李旭. 腰椎手术失败综合征的原因分析与康复治疗. 中国骨与关节杂志. 2014;(9): 670-674. doi: 10.3969/j.issn.2095-252X.2014.09.008.	no	review
1089	张赫,刘俊昌. 急性腰扭伤推拿治疗近况. 新疆中医药. 2018;36(2): 85-88.	no	review
1090	焦昌明,禹红. 270°融合治疗胸腰段三柱骨折效果观察. 中外医学研究. 2018;16(8): 8-11. doi: 10.14033/j.cnki.cfmr.2018.8.004.	no	case report
1091	罗登贵,戈娜,林伟瀚,等. 基于数据挖掘分析中医名家辨治IgA肾病规律. 山东中医杂志. 2019;38(11): 1037-1041,1054. doi: 10.16295/j.cnki.0257-358x.2019.11.010.	no	review
1092	卫杰,王广云,张向阳,等. 军事飞行人员颈腰痛防治专家共识计划书. 空军医学杂志. 2019;35(4): 289-292. doi: 10.3969/j.issn.2095-3402.2019.04.003.	no	not RCT
1093	解勇. 中国女子曲棍球队的伤病特点与康复对策. 中国临床康复. 2006;10(20): 38-40. doi: 10.3321/j.issn:1673-8225.2006.20.019.	no	LBP not the major problem
1094	程棕鹏. 基层医院疼痛科发展浅谈. 中国农村卫生. 2014;(1): 47-47.	no	not RCT
1095	王强. 后路经椎弓根椎体楔形截骨治疗胸腰段创伤性后凸畸形效果观察. 中国社区医师. 2020;36(26): 70-71. doi: 10.3969/j.issn.1007-614x.2020.26.034.	no	LBP not the major problem
1096	雷剑飞,雷黎力,覃卫常,等. 经后外单侧入路手术治疗胸腰椎爆裂性骨折的临床疗效观察. 中国现代手术学杂志. 2017;21(6): 423-427. doi: 10.16260/j.cnki.1009-2188.2017.06.007.	no	lumbar fracture
1097	何静,李俊刚,卢洪伟,等. 以腰痛为主要症状的1例布鲁菌病报道并文献复习. 医学食疗与健康. 2019;(3):85,87.	no	not RCT
1098	吴磊,张军,姜吉宏,等. 经伤椎椎弓根打压植骨联合后路椎弓根钉内固定系统治疗胸腰椎单节段爆裂性骨折的临床研究. 健康研究. 2019;39(3): 323-326. doi: 10.3969/j.issn.1674-6449.2019.03.022.	no	lumbar fracture
1099	王凯,李春亮,朱海勇,等. 不同治疗方法减轻老年退行性骨质疏松性胸腰椎体压缩性骨折腰背部疼痛的差异:2年随访的非随机,对照临床试验方案及预试验结果. 中国组织工程研究. 2018;22(19): 3000-3004. doi: 10.3969/j.issn.2095-4344.0304.	no	lumbar fracture
1100	文钟,青玉凤,易婷,等. 晚发型强直性脊柱炎的临床特点(附152例分析). 山东医药. 2018;57(7): 76-78. doi: 10.3969/j.issn.1002-266X.2018.07.023.	no	case report
1101	赵文杰,张斌,戴闽. 小关节源性下腰痛伴发膝骨关节炎：小关节倾斜角度的生物力学意义. 中国组织工程研究. 2015;(7):1070-1076. doi: 10.3969/j.issn.2095-4344.2015.07.016.	no	not RCT
1102	王辉,张世民,靳蛟. 蒋位庄教授辨证分型诊治椎间盘源性腰腿痛的哲学思想. 中国中医药现代远程教育. 2017;15(11): 80-82. doi: 10.3969/j.issn.1672-2779.2017.11.035.	no	not RCT
1103	户小彬,张涛,张津生. 应用椎间孔镜TESSYS手术结合中药治疗腰椎间盘突出症的疗效观察. 医学信息. 2017;30(10): 103-104. doi: 10.3969/j.issn.1006-1959.2017.10.070.	no	LBP not the major problem
1104	刘媚. 针灸治疗下腰痛疗效的Meta分析. 养生保健指南. 2021;(1):119.	no	review
1105	桂小琪,王海燕,黄绍星. 腧穴按摩结合胶原酶溶解术治疗腰椎间盘突出症的术后护理. 中国中医药现代远程教育. 2009;7(5): 71-72. doi: 10.3969/j.issn.1672-2779.2009.05.050.	no	retrospective study
1106	张雪,刘志顺. 电针治疗坐骨神经痛诊疗特点的文献分析. 现代中西医结合杂志. 2016;25(20): 2196-2198. doi: 10.3969/j.issn.1008-8849.2016.20.010.	no	review
1107	赵菲,高日阳. 利用GoPubMed对针灸治疗腰痛英文文献的计量分析. 广州中医药大学学报. 2016;33(4): 607-611. doi: 10.13359/j.cnki.gzxbtcm.2016.04.038.	no	review
1108	梁飞凡,陈威烨,陈博,等. 手法治疗下腰痛临床随机对照试验的Meta分析. 环球中医药. 2016;(2): 244-248. doi: 10.3969/j.issn.1674-1749.2016.02.044.	no	review
1109	眭有昕,沈思捷,朱悦,等. 肌内效贴对慢性非特异性腰痛疗效的Meta分析. 中国康复理论与实践. 2019;25(8): 886-894. doi: 10.3969/j.issn.1006?9771.2019.08.004.	no	review
1110	田增英,朴美,崔立敏. 腰椎间盘突出症加压注射疗法的护理. 吉林医学. 2006;27(12): 1502-1502. doi: 10.3969/j.issn.1004-0412.2006.12.070.	no	not RCT
1111	王秉翔,张志勉,蒲华清,等. 经椎间孔和后路腰椎椎体间融合术治疗腰椎滑脱及腰椎不稳临床疗效的Meta分析. 中华老年医学杂志. 2013;32(11): 1250-1254. doi: 10.3760/cma.j.issn.0254-9026.2013.11.033.	no	review
1112	甘泉. 经伤椎椎弓根植骨联合椎弓根钉内固定系统治疗胸腰椎爆裂性骨折的效果. 中外医学研究. 2021;19(18): 122-124. doi: 10.14033/j.cnki.cfmr.2021.18.044.	no	lumbar fracture
1113	林子丰,刘坛树,余志嵩,等. 胸腰椎骨折后路非融合椎弓根钉内固定疗效及术后椎间盘退变的评价. 创伤外科杂志. 2018;20(4): 253-257. doi: 10.3969/j.issn.1009-4237.2018.04.004.	no	lumbar fracture
1114	唐建巍,李宁,梁径山,等. 原发性马尾副神经节瘤35例临床分析. 疑难病杂志. 2018;17(4): 408-411. doi: 10.3969/j.issn.1671-6450.2018.04.020.	no	case report
1115	李晓宇,孙晶,李荣荣,等. 浅谈苍龟探穴针法在腰痛治疗中的应用. 浙江中医药大学学报. 2018;42(3): 251-254. doi: 10.16466/j.issn1005-5509.2018.03.020.	no	not RCT
1116	赵宇捷,席宁,袁宏伟,等. 腰椎骨关节炎针刺治疗进展. 现代中医临床. 2018;25(1): 52-55. doi: 10.3969/j.issn.2095-6606.2018.01.013.	no	review
1117	《职业卫生与应急救援》2000年第1～4期主题索引. 职业卫生与应急救援. 2000;18(4): 223-封3.	no	not RCT
1118	刘新宇,原所茂,田永昊,等. 前路小切口病灶清除结合后路微创内固定治疗单节段腰椎结核. 天津医药. 2017;45(2): 116-120,107. doi: 10.11958/20161549.	no	LBP not the major problem
1119	江正,尹宗生. 椎间盘源性腰痛的病理生理学机制及组织工程学技术. 中国组织工程研究与临床康复. 2010;14(20): 3736-3739. doi: 10.3969/j.issn.1673-8225.2010.20.030.	no	not RCT
1120	王占长,赵旭红,梁宁,等. Coflex植入术治疗退行性腰椎管狭窄症41例的临床观察. 中华损伤与修复杂志（电子版）. 2014;9(4): 43-47. doi: 10.3877/cma.j.issn.1673-9450.2014.04.012.	no	case report
1121	邹建鹏,毕鸿雁,彭伟,等. 从呼吸角度防治慢性非特异性腰背痛理论初探. 按摩与康复医学. 2018;9(22): 1-4. doi: 10.3969/j.issn.1008-1879.2018.22.001.	no	not RCT
1122	张涛,谭道琼. 腰椎棘突劈开椎管减压术与传统椎板切除减压术治疗腰椎管狭窄症的Meta分析. 影像研究与医学应用. 2018;2(14): 21-24. doi: 10.3969/j.issn.2096-3807.2018.14.011.	no	review
1123	石小宏. 中医药文化"走"进校园民族瑰宝吸引孩子的兴趣. 现代养生（下半月版）.2018;(12):29. doi: 10.3969/j.issn.1671-0223.2018.12.026.	no	not RCT
1124	郭彦忞,叶秀兰. 针灸、推拿治疗急性腰扭伤临床研究近况. 亚太传统医药. 2015;11(11): 50-54. doi: 10.11954/ytctyy.201511020.	no	not RCT
1125	郑成强,周天秀,周强,等. 火针疗法功效及临床运用概况. 云南中医中药杂志. 2015;36(4): 90-91.	no	not RCT
1126	岳勇. 后路髓核摘出术后融合与不融合治疗腰椎间盘突出症临床疗效的系统评价. 新疆:新疆医科大学. 2008. doi: 10.7666/d.y1363649.	no	thesis
1127	王文琴,张永臣,贾红玲. 太冲穴古代文献应用分析. 针灸临床杂志. 2013;(7): 73-76. doi: 10.3969/j.issn.1005-0779.2013.07.031.	no	not RCT
1128	闫明哲,胡春丽. 何良志教授治疗痛证验案3则. 中国中医急症. 2013;22(4): 595-596. doi: 10.3969/j.issn.1004-745X.2013.04.037.	no	case report
1129	彭祥平,魏运栋,孔建军,等. 椎旁肌间隙入路经伤椎单节段固定治疗胸腰椎骨折. 河北医科大学学报. 2013;34(6): 694-696. doi: 10.3969/j.issn.1007-3205.2013.06.027.	no	lumbar fracture
1130	喻海筹,胡晓明,廖文波,等. 后路经椎管椎体内植骨治疗胸腰椎爆裂型骨折. 医学临床研究. 2013;(7): 1321-1323. doi: 10.3969/j.issn.1671-7171.2013.07.028.	no	lumbar fracture
1131	李积然,李畑,夏瑞涛,等. 单侧双通道内镜治疗腰椎管狭窄症的Meta分析. 世界最新医学信息文摘（连续型电子期刊）. 2024;24(2): 92-104. doi: 10.3969/j.issn.1671-3141.2024.002.017.	no	review
1132	宋雪,李辉,杨大伟. 揿针联合常规西药治疗坐骨神经痛的效果分析. 中国社区医师. 2024;40(25): 67-69. doi: 10.3969/j.issn.1007-614x.2024.25.023.	no	retrospective study
1133	乐思微,叶子龙,刘锦涛,等. 基于R语言分析国家专利复方治疗腰痛的用药规律. 世界最新医学信息文摘（连续型电子期刊）. 2024;24(19): 84-89. doi: 10.3969/j.issn.1671-3141.2024.019.017.	no	non-pharmacological intervention not primary treatment
1134	白艳,房繄恭,吴雪. 房繄恭针灸治疗卵巢早衰经验. 中医药临床杂志. 2014;26(7): 669-671.	no	not LBP related
1135	吴建贤,王斌. 定量有氧运动早期干预对非特异性下腰痛的康复作用. 中国临床康复. 2004;8(26): 5718-5720. doi: 10.3321/j.issn:1673-8225.2004.26.010.	no	retrospective study
1136	梁磊,刘文德,吴一凡,等. 微创后路经皮椎弓根螺钉内固定修复单纯前中柱损伤的急性胸腰椎骨折：回顾性、自身前后对照临床试验方案. 中国组织工程研究. 2016;20(48): 7267-7272. doi: 10.3969/j.issn.2095-4344.2016.48.018.	no	lumbar fracture
1137	刘静,韩冬梅,薛梅,等. 脐带间充质干细胞鞘内注射治疗脊髓损伤的长期临床观察. 组织工程与重建外科杂志. 2017; 13(6): 313-317. doi: 10.3969/j.issn.1673-0364.2017.06.003.	no	not LBP related
1138	钟炳刚,李才应,周仕波,等. 微创Wiltse入路治疗胸腰段椎体骨折. 中国临床医学. 2017;24(1): 74-78. doi: 10.12025/j.issn.1008-6358.2017.20160595.	no	lumbar fracture
1139	陈佳海,白雪东,刘立洋,等. 峡部裂伴轻度腰椎滑脱原位融合与复位融合临床疗效的Meta分析. 中国骨与关节杂志. 2017;6(5): 379-385. doi: 10.3969/j.issn.2095-252X.2017.05.012.	no	review
1140	周新. 腰椎后路肌间隙入路在腰椎间盘突出症手术中的疗效观察. 亚太传统医药. 2013;9(4): 87-88. doi: 10.3969/j.issn.1673-2197.2013.04.046.	no	LBP not the major problem
1141	李波,李建华. 表面肌电在针灸临床研究中的应用. 黑龙江中医药. 2013;42(2): 52-53. doi: 10.3969/j.issn.1000-9906.2013.02.032.	no	not RCT
1142	李金凤. 早期康复干预对脊髓损伤后康复时间的影响. 世界最新医学信息文摘（连续型电子期刊）.2015;(90): 278-278,279. doi: 10.3969/j.issn.1671-3141.2015.90.217.	no	LBP not the major problem
1143	孟祥宇,夏建龙,杨挺,等. 椎间盘退变的机制及修复. 中国组织工程研究. 2015;(11): 1768-1773. doi: 10.3969/j.issn.2095-4344.2015.11.024.	no	not RCT
1144	冉兵,严磊,蔡林. Wiltse入路与传统后正中入路手术治疗腰椎退行性疾病疗效的Meta分析. 中南大学学报（医学版）. 2015;40(1): 90-101. doi: 10.11817/j.issn.1672-7347.2015.01.015.	no	review
1145	丁文彬,郑召民,王建儒,等. 微创与开放经椎间孔椎体间融合术治疗单节段腰椎病变的Meta分析. 中国脊柱脊髓杂志. 2015;25(1): 45-53. doi: 10.3969/j.issn.1004-406X.2015.01.08.	no	review
1146	胡笑,曾至立,贾永伟,等. 下腰椎爆裂性骨折不同手术方案的选择. 外科研究与新技术. 2017;6(2): 73-77. doi: 10.3969/j.issn.2095-378X.2017.02.001.	no	lumbar fracture
1147	张琼帅,王富春. 近10年来运用穴位贴敷治疗腰痛病的临床应用分析. 饮食保健. 2017.4(18): 67-68. doi: 10.3969/j.issn.2095-8439.2017.18.079.	no	review
1148	桂冶. 浅析针灸配合推拿疗法腰椎间盘突出症. 中国医药指南. 2010;8(2): 172-173. doi: 10.3969/j.issn.1671-8194.2010.02.129.	no	not RCT
1149	高中洋,秦杰,康健,等. MIS-TLIF术单侧与双侧内固定临床效果比较的Meta分析. 中国骨伤. 2016;29(10): 954-962. doi: 10.3969/j.issn.1003-0034.2016.10.015.	no	review
1150	王尧,张雪松,胡文浩,等. 经椎弓根及椎间盘截骨治疗强直性脊柱炎合并Andersson骨折. 脊柱外科杂志. 2016;14(2): 65-69. doi: 10.3969/j.issn.1672-2957.2016.02.001.	no	lumbar fracture
1151	高杰,蓝旭,李志琳,等. 腰椎布氏杆菌性脊柱炎患者的一期经后路手术治疗. 中国骨与关节杂志. 2016;5(10): 787-791. doi: 10.3969/j.issn.2095-252X.2016.10.015.	no	LBP not the major problem
1152	汪宝军,王竹风,王如然,等. 腰痛1号颗粒治疗腰椎间盘突出症的效果. 中国医药导报. 2016;13(9): 165-168.	no	non-pharmacological intervention not primary treatment
1153	魏小琴,李亦梅. 臭氧联合胶原酶治疗国人腰椎间盘突出症有效性与安全性的Meta分析. 医学研究生学报. 2014;27(3): 275-281.	no	review
1154	卢灿辉,吴春洪. 卢永兵主任医师治疗老年慢性腰痛经验. 中医研究. 2008;21(3): 58-60. doi: 10.3969/j.issn.1001-6910.2008.03.027.	no	not RCT
1155	梁洁玲. 慢性腰肌劳损汽化药热疗的护理. 现代医院. 2007;7(1): 59-60. doi: 10.3969/j.issn.1671-332X.2007.01.032.	no	review
1156	徐桂连,邵纯君,贺建华,等. 《中国药典》2015年版乙酰谷酰胺注射液含量测定系统适用性的修订建议. 中国药品标准. 2016;17(3): 169-170,207.	no	not RCT
1157	赵显,宋涛,孙新宏. 椎间孔镜技术与椎板间开窗治疗双节段腰椎间盘突出症的疗效观察. 临床骨科杂志. 2015;18(6): 662-666. doi: 10.3969/j.issn.1008-0287.2015.06.008.	no	LBP not the major problem
1158	杨滔,李放,赵广民,等. 脊柱-骨盆矢状位参数对老年退行性脊柱疾患手术矫形的指导作用. 解放军医药杂志. 2015;(2): 110-113. doi: 10.3969/j.issn.2095-140X.2015.02.030.	no	LBP not the major problem
1159	何大川,张治军,彭鹏,等. 经伤椎置钉椎弓根螺钉系统治疗下腰椎爆裂性骨折. 中华创伤骨科杂志. 2011;13(4): 383-385. doi: 10.3760/cma.j.issn.1671-7600.2011.04.021.	no	lumbar fracture
1160	臧加成,马信龙,马剑雄,等. 微创椎间盘切除与标准切除术治疗腰椎间盘突出症的Meta分析. 中国脊柱脊髓杂志. 2010;20(11): 938-944. doi: 10.3969/j.issn.1004-406X.2010.11.13.	no	review
1161	黄雷. 核心稳定肌训练联合郑氏手法推拿治疗中国女子曲棍球运动员腰痛的疗效观察. 中医正骨. 2014;(9):15-18.	no	retrospective study
1162	唐旭丽. 老年性骨质疏松症中西医结合护理体会. 河北中医. 2014;(3): 457-457,458.	no	not RCT
1163	申伟,汤继芹,张永臣. 申脉穴主治病证及刺灸特点古代文献分析. 上海针灸杂志. 2015;(4): 371-373. doi: 10.13460/j.issn.1005-0957.2015.04.0371.	no	review
1164	王滢, 孙懿君, 吴耀持, et al. 电针后溪穴治疗急性腰扭伤临床随机对照试验Meta分析. 针灸推拿医学（英文版）. 2015;(5): 332-338. doi: 10.1007/s11726-015-0878-y.	no	review
1165	张海飞. 单纯融合与内固定融合治疗慢性腰痛的Meta分析. 辽宁:中国医科大学.2008. doi: 10.7666/d.y1300615.	no	thesis
1166	于杰,朱立国,高景华,等. 腰椎间盘突出症患者血清白细胞介素1β及白细胞介素6和肿瘤坏死因子α变化与渗湿通络法治疗的影响:随机对照. 中国组织工程研究与临床康复. 2008;12(7): 1221-1224. doi: 10.3321/j.issn:1673-8225.2008.07.008.	no	non-pharmacological intervention not primary treatment
1167	王宁华,谢斌,罗春,等. 应用脊柱姿势图评测正常人的信度研究. 中华物理医学与康复杂志. 2005;27(10): 626-628. doi: 10.3760/j:issn:0254-1424.2005.10.014.	no	not RCT
1168	林建强,杨红,娄振山,等. 腰痛与社会心理因素的相关性研究. 中国康复医学杂志. 2007;22(2): 133-137. doi: 10.3969/j.issn.1001-1242.2007.02.014.	no	not RCT
1169	袁宏,徐江波,王浩,等. 显微内窥镜下椎间盘切除术与传统开放术式治疗腰椎间盘突出症的疗效比较. 中国脊柱脊髓杂志. 2007;17(11): 808-812. doi: 10.3969/j.issn.1004-406X.2007.11.003.	no	LBP not the major problem
1170	蒋垂刚. 近5年SCI源期刊针灸临床治疗腰痛论文分析. 中国针灸. 2007;27(3): 225-228.	no	review
1171	沈悦凡,张昌文,刘冉录,等. 右肾上腺畸胎瘤1例并文献复习. 现代泌尿生殖肿瘤杂志. 2013;5(4): 202-204,210. doi: 10.3870/j.jssn.1674-4624.2013.04.003.	no	not RCT
1172	王国平,沈雄杰,庞晓阳,等. 经伤椎和其相邻椎体植钉内固定治疗胸腰段单一椎爆裂性骨折的疗效观察. 医学临床研究. 2013;30(3): 562-564. doi: 10.3969/j.issn.1671-7171.2013.03.053.	no	lumbar fracture
1173	刘志学. 四位一体,创立康复医学综合诊疗新模式--访解放军309医院康复中心主任黄振俊教授. 中国医药导报. 2013;10(11): 1-3. doi: 10.3969/j.issn.1673-7210.2013.11.001.	no	not RCT
1174	蔺婷,徐霜俐,张信成,等. 基于数据挖掘和网络药理学探析中药治疗寒湿型腰痛的核心药物及作用机制. 湖南中医杂志. 2023;39(1): 138-148. doi: 10.16808/j.cnki.issn1003-7705.2023.01.036.	no	review
1175	朱新宇,朱垚,陆明,等. 基于数据挖掘运用病机十三条探讨活血化瘀法在多发性骨髓瘤中的应用. 新中医. 2023;55(7): 155-159. doi: 10.13457/j.cnki.jncm.2023.07.032.	no	review
1176	刘波,叶家军,路怀民. 中国国家女子赛艇运动员慢性腰痛对运动训练的影响及其相关因素. 中国临床康复. 2006;10(32): 35-37. doi: 10.3321/j.issn:1673-8225.2006.32.018.	no	not RCT
1177	周宇,吴中朝. 维吾尔医孜玛特土盐热敷治疗寒湿型腰肌劳损41例临床研究. 中国民族医药杂志. 2014;20(10): 6-8. doi: 10.3969/j.issn.1006-6810.2014.10.003.	no	case report
1178	陆小鸿. “植物味精”八角. 广西林业. 2014;(3): 26-28. doi: 10.3969/j.issn.1004-0390.2014.03.015.	no	not RCT
1179	潘守政,张磊,陈红. 腰椎间盘突出引起急性坐骨神经痛的康复治疗. 中国临床康复. 2002;6(24): 3722-3723. doi: 10.3321/j.issn:1673-8225.2002.24.061.	no	review
1180	王均友. 曹慧娟教授治疗子宫内膜异位症止痛八法. 北京中医药大学学报. 2001;24(1): 55. doi: 10.3321/j.issn:1006-2157.2001.01.021.	no	not RCT
1181	樊伟林,路建新. 手术并术后早期康复训练矫治腰椎退行性侧凸止痛和改善下肢神经根症. 现代康复. 2001;5(6): 58. doi: 10.3321/j.issn:1673-8225.2001.06.034.	no	retrospective study
1182	苏祥,郑从岸. 永磁磁疗皮带对腰腿痛应用效果观察. 现代康复. 2001;5(10): 105. doi: 10.3321/j.issn:1673-8225.2001.10.089.	no	LBP not the major problem
1183	杨任民,薛本春,胡文彬. 伴有皮质下梗死及白质脑病的常染色体隐性遗传性脑动脉病1例报告及文献复习. 中国临床神经科学. 2011;19(1): 23-26. doi: 10.3969/j.issn.1008-0678.2011.01.005.	no	not RCT
1184	刘静,韩冬梅,王志东,等. 脐带间充质干细胞治疗脊髓损伤临床分析. 中华损伤与修复杂志（电子版）. 2011;6(4): 564-570,576. doi: 10.3877/cma.j.issn.1673-9450.2011.04.013.	no	not LBP related
1185	史永博,陈钧. 腰椎间盘突出症手术与非手术治疗疗效的荟萃分析. 实用骨科杂志. 2011;17(12): 1086-1089. doi: 10.3969/j.issn.1008-5572.2011.12.010.	no	review
1186	李想,王以朋,邱贵兴,等. 后路融合与不融合结合短节段椎弓根钉内固定治疗胸腰段脊柱爆裂骨折的系统评价. 中国骨伤. 2011;24(1): 5-10. doi: 10.3969/j.issn.1003-0034.2011.01.002.	no	lumbar fracture
1187	张强,刘勇,杨志刚. 肾嗜酸细胞腺瘤3例并文献回顾性分析. 现代泌尿生殖肿瘤杂志. 2011;3(6): 328-332. doi:10.3870/j.issn.1674-4624.2011.06.003.	no	retrospective study
1188	张秋兰. 腰椎间盘突出症的牵引治疗. 时珍国医国药. 2007;18(4): 940-940. doi: 10.3969/j.issn.1008-0805.2007.04.103.	no	not RCT
1189	魏南服, 曲轶涛. 单次腰麻与腰硬联合麻醉在新式剖宫产手术中的应用比较. 福建医药杂志. 2013;35(2): 120-122. doi: 10.3969/j.issn.1002-2600.2013.02.053.	no	not LBP related
1190	李钟华,邬丽云. 中西医结合治疗胸腰椎爆裂性骨折76例——附胸腰椎爆裂性骨折椎管形态改变与脊髓损伤的相关性分析. 山东中医杂志. 2010;29(6): 402-404.	no	case report
1191	童云洪. 医疗损害侵权责任的构成要件浅析. 新疆医学. 2011;41(5): 136-137. doi: 10.3969/j.issn.1001-5183.2011.05.059.	no	not RCT
1192	张岩峰,袁保定,张满赐,等. 维和二级医院骨科疾病临床特点分析. 临床军医杂志. 2009;37(2): 288-289.	no	not RCT
1193	中国中西医结合学会泌尿外科专业委员会. 尿石症中西医结合诊疗规范(试行). 中国中西医结合外科杂志. 2008;14(4): 433-436. doi: 10.3969/j.issn.1007-6948.2008.04.058.	no	not RCT
1194	戴明东. 手术治疗腰椎间盘突出症138例疗效观察. 中国医药导报. 2008;5(13): 45-46. doi: 10.3969/j.issn.1673-7210.2008.13.027.	no	case report
1195	陈国荣. 乌头致严重心律失常2例报告. 新中医. 2001;33(4): 10. doi: 10.3969/j.issn.0256-7415.2001.04.056.	no	not LBP related
1196	李忠. 手法配合鲜草药外敷治疗腰椎间盘突出症128例. 云南中医中药杂志. 2011;32(1): 49. doi: 10.3969/j.issn.1007-2349.2011.01.038.	no	case report
1197	给鬼治病的神医. 文史天地. 2011;(8): 94-94.	no	not RCT
1198	章玉国,苏波,马双,等. 椎间盘镜微创手术与传统开放手术治疗腰椎间盘出症的临床疗效分析. 医药前沿. 2011;1(23): 131-132. doi: 10.3969/j.issn.2095-1752.2011.23.085.	no	LBP not the major problem
1199	司富春,张丽. 中医治疗卵巢囊肿证型、症状和方药分析. 中医研究. 2011;24(8): 20-23. doi: 10.3969/j.issn.1001-6910.2011.08.010.	no	not RCT
1200	高日阳,莫桂芸. 2008-2009年PubMed收录针灸治疗疼痛的文献计量分析. 天津中医药大学学报. 2011;30(1): 19-22.	no	review
1201	李长辉,蔡树河,陈少清,等. 腰椎间盘突出症分期综合治疗方案探讨. 福建中医学院学报. 2010;20(6): 7-9. doi: 10.3969/j.issn.1004-5627.2010.06.003.	no	not RCT
1202	肖蕾. 电针夹脊穴治疗腰椎后关节紊乱症286例疗效观察. 天津中医. 2001;18(1): 27-28. doi: 10.3969/j.issn.1672-1519.2001.01.020.	no	case report
1203	杨立明,白明君,张玥,等. 热淋清颗粒治疗尿路感染的临床观察. 长春中医学院学报. 2002;18(3): 18. doi: 10.3969/j.issn.1007-4813.2002.03.015.	no	non-pharmacological intervention not primary treatment
1204	梁江山,刘磊,马莉娜,等. 老年性骨质疏松合并腰椎骨折的手术治疗. 医学理论与实践. 2004;17(2): 142-144. doi: 10.3969/j.issn.1001-7585.2004.02.009.	no	lumbar fracture
1205	郅文丽. 推拿疗法治疗坐骨神经痛54例. 国医论坛. 2004;19(6): 34-35. doi: 10.3969/j.issn.1002-1078.2004.06.028.	no	case report
1206	施振东. 温针灸治疗原发性坐骨神经痛89例. 广西中医药. 2002;25(5): 41-41. doi: 10.3969/j.issn.1003-0719.2002.05.026.	no	case report
1207	今天的需要、明天的产品和后天的市场--访承德中药集团副总经理郑国和. 中国药店. 2002;(7): 44-45.	no	not RCT
1208	王伟,葛波涌,王静. 经椎板间隙腰椎间盘髓核摘除术20例临床观察. 河南外科学杂志. 2002;8(2): 44-45. doi: 10.3969/j.issn.1007-8991.2002.02.041.	no	case report
1209	甘克群,于明昌,张朋. 86例老年腰椎间盘突出症的手术治疗. 右江医学. 2002;30(4): 295-295. doi: 10.3969/j.issn.1003-1383.2002.04.016.	no	case report
1210	王忠远,余义涛,周元嫒. 不同受伤原因与脊髓损伤平面及损伤程度间的关系探讨. 当代医学. 2014;(8): 92-92. doi: 10.3969/j.issn.1009-4393.2014.08.067.	no	not RCT
1211	陈建,沈宁江,林明侠. 保留棘突韧带全椎板切除治疗椎管内占位病变. 实用骨科杂志. 2007;13(10): 618-619. doi: 10.3969/j.issn.1008-5572.2007.10.019.	no	LBP not the major problem
1212	文巧,兰蕾,刘雅兰,等. 基于功能磁共振技术的针刺机制研究现状分析. 中华中医药杂志. 2022;37(9): 5463-5466.	no	not RCT
1213	黄常乐,张济时,王晓东. 基于中医古籍文献挖掘膏摩法治疗腰痛病的方剂谱. 新中医. 2022;54(14): 26-30. doi: 10.13457/j.cnki.jncm.2022.14.005.	no	review
1214	陈思敏,吴秀艳. 基于临床医案探讨芍药甘草汤证的辨治规律. 新中医. 2022;54(11): 30-35. doi: 10.13457/j.cnki.jncm.2022.11.006.	no	non-pharmacological intervention not primary treatment
1215	牛玲,陈成笙,景康,等. 针刺人中穴为主治疗急性腰扭伤的研究进展. 中医学. 2023;12(8): 2190-2198. doi: 10.12677/TCM.2023.128329.	no	review
1216	张万翔,王蜜源,卢通,等. 基于数据挖掘的针灸治疗腰扭伤取穴规律分析. 北京中医药. 2020;39(8): 870-874. doi: 10.16025/j.1674-1307.2020.08.026.	no	review
1217	徐红莉,杨钰琳,薛清,等. 体外冲击波治疗非特异性腰痛疗效的系统评价和Meta分析. 中华老年骨科与康复电子杂志. 2023;09(5): 307-314. doi: 10.3877/cma.j.issn.2096-0263.2023.05.009.	no	review
1218	戴煜,朱英. 电针治疗坐骨神经痛的选穴规律分析. 世界最新医学信息文摘（连续型电子期刊）.2023;23(48): 111-120. doi: 10.3969/j.issn.1671-3141.2023.048.019.	no	not RCT
1219	张兆杰,李锐,张鑫微,等. 2020年版《中华人民共和国药典》治疗腰痛中成药用药规律分析. 中国中医药图书情报杂志. 2023;47(5): 95-100. doi: 10.3969/j.issn.2095-5707.202209088.	no	not RCT
1220	关瑞桥,邹伟,隋瑞峤. 脊髓栓系术后排尿障碍案. 中国针灸. 2017;37(12): 1303. doi: 10.13703/j.0255-2930.2017.12.013.	no	not LBP related
1221	曾倩,王林嘉,谢玉洁,等. 采用CONSORT和STRICTA评价针刺治疗非特异性下腰痛随机对照试验报告质量. 中华中医药杂志. 2020;35(4): 2018-2022.	no	review
1222	蔡芝军,汤逊,张建平,等. 单椎板切除病灶清除固定融合治疗腰骶段结核. 中国矫形外科杂志. 2020;28(7): 580-585. doi: 10.3977/j.issn.1005-8478.2020.07.02.	no	LBP not the major problem
1223	贾栋,夏群,杨凯锐,等. 单纯减压与减压融合术治疗老年退行性腰椎管狭窄症中远期疗效的Meta分析. 中国骨与关节损伤杂志. 2020;35(1): 22-25. doi: 10.7531/j.issn.1672-9935.2020.01.006.	no	review
1224	张晨阳,吴肖男,柴萌,等. 基于数据挖掘的腰痛中医古代方书类文献方药研究. 湖南中医杂志. 2020;36(2): 126-129. doi: 10.16808/j.cnki.issn1003-7705.2020.02.055.	no	review
1225	邹洋,盛莉,吴宗辉. 运动疗法在慢性非特异性腰痛中的治疗进展. 中华全科医学. 2022;20(5): 839-843. doi: 10.16766/j.cnki.issn.1674-4152.002468.	no	not RCT
1226	许宏强,王飞,刘金成,等. 椎管内钙化脊膜瘤1例并文献复习. 临床医学进展. 2022;12(2): 909-913. doi: 10.12677/ACM.2022.122132.	no	case report
1227	邹伟,肖杰,张洋,等. 微创经皮椎弓根植钉并同切口通道下减压治疗A3型胸腰椎骨折. 中国修复重建外科杂志. 2017;31(7): 830-836. doi: 10.7507/1002-1892.201702089.	no	lumbar fracture
1228	雷飞,叶飞,周庆忠,等. 后路短节段固定融合与非融合治疗胸腰椎爆裂骨折的比较研究. 中国修复重建外科杂志. 2016;30(9): 1111-1117. doi: 10.7507/1002-1892.20160226.	no	lumbar fracture
1229	陈涛,贾世青,黎观保,等. 补肾疗法治疗骨质疏松症的研究进展. 湖南中医杂志. 2019;35(5): 172-174. doi: 10.16808/j.cnki.issn1003-7705.2019.05.074.	no	review
1230	崔婷,王瑞涛,张月浪,等. 原发性肝血管肉瘤临床病理特征及文献回顾. 中华肝脏外科手术学电子杂志. 2022;11(1): 76-81. doi: 10.3877/cma.j.issn.2095-3232.2022.01.016.	no	review
1231	刘丽莎,袁秀丽,段莹,等. 针灸治疗腰痛国内外研究现状分析. 中华中医药杂志. 2018;33(7): 3082-3085.	no	review
1232	李胜华. 单节段截骨治疗椎体形成不良型脊柱侧后凸畸形的疗效分析. 重庆:重庆医科大学. 2014. doi: 10.7666/d.Y2689957.	no	thesis
1233	罗智超,胡可慧. 致密性骶髂关节炎1例的报道及诊治体会. 世界最新医学信息文摘. 2022;22(36): 131-134. doi: 10.3969/j.issn.1671-3141.2022.036.028.	no	case report
1234	刘璇,刘志顺,黄石玺. 电针治疗坐骨神经痛刺激参数的文献分析. 中国针灸. 2009;29(12): 1026-1028.	no	review
1235	郭建波,钟小雪,何庆勇. 何庆勇运用甘姜苓术汤经验介绍. 新中医. 2017;49(6): 181-182. doi: 10.13457/j.cnki.jncm.2017.06.064.	no	non-pharmacological intervention not primary treatment
1236	傅维康. 漫话山楂. 中医药文化. 2014;9(5): 57-59.	no	not RCT
1237	王淑芳. 腰椎间盘突出症术后的早期医疗护理观察. 疾病监测与控制. 2014;8(5): 340-341,339.	no	LBP not the major problem
1238	李涛,刘少军,王微慎,等. 显微镜下修复硬脊膜破裂在AO-C型胸腰椎骨折术中的应用价值. 中国骨与关节损伤杂志. 2017;32(5): 458-460. doi: 10.7531/j.issn.1672-9935.2017.05.003.	no	lumbar fracture
1239	沈虹. 腰椎间盘突出症术后早期功能训练36例分析. 中国误诊学杂志. 2010;10(17): 4276-4276.	no	case report
1240	心晴. 专家释疑腰痛8问. 中国保健营养. 2009(3): 110-111.	no	not RCT
1241	王林辉,叶华茂,吴震杰,等. 中国首例达芬奇机器人辅助全腔镜下右肾癌根治切除联合腔静脉Ⅱ级癌栓取出术. 第二军医大学学报. 2014;35(7): 763-768. doi: 10.3724/SP.J.1008.2014.00763.	no	not LBP related
1242	彭一念,邓艳业,游海光,等. 脊髓损伤后同时并发异位骨化和深静脉血栓1例. 第三军医大学学报. 2014;36(20): 2107,2112.	no	case report
1243	张子迪. 基于数据挖掘探讨电针治疗周围神经病的临床应用特点. 河北中医学院. 2021.	no	thesis
1244	陆庆旺,周红海,田君明,等. 基于数据挖掘的维吾尔医药治疗骨伤科用药规律研究分析. 中草药. 2021;52(19): 5996-6004. doi: 10.7501/j.issn.0253-2670.2021.19.022.	no	review
1245	郭丞,高萱,李雪,等. 对国家女子自由式摔跤重点运动员运动损伤特点及物理治疗方法的研究. 中国学校体育. 2016;3(5): 68-71,81.	no	not RCT
1246	邓宁,梁炜,范善均. 经皮穿刺半导体激光减压术治疗老年腰椎间盘突出症30例初步临床分析. 中华临床医药杂志. 2003;4(16): 74-74,86.	no	case report
1247	张文志,尚希福,许翔,等. Wallis棘突间动态稳定系统治疗腰椎间盘突出症的初步临床应用. 安徽省医学会骨科学第十三次学术会议论文集. 2012: 258-260.	no	conference
1248	姜荣荣,徐桂华,陈华,等. 从文献计量学角度探刮痧治疗的优势病种. 中医学报. 2014;29(5): 756-758.	no	review
1249	汪宝军,王竹风,周卫. 腰痛1号治疗腰椎间盘突出症. 中国中医骨伤科杂志. 2014;22(8): 40.	no	non-pharmacological intervention not primary treatment
1250	王奕. 健身气功对缓解慢性腰痛的功效. 体育时空. 2015;(20): 151.	no	not RCT
1251	郁明霞,徐灵,龚莹莹. 剖宫产术后卵巢静脉血栓诊治分析及文献复习. 中华妇幼临床医学杂志（电子版）. 2021;17(1): 62-67. doi: 10.3877/cma.j.issn.1673-5250.2021.01.009.	no	not RCT
1252	唐莹莹. 形意宗师李静轩. 中老年保健. 2014;(7): 54-55.	no	not RCT
1253	史晶. 虎潜丸治疗骨质疏松症的临床对照运用. 健康之路,2013;12(8): 413. doi: 10.3969/j.issn.1671-8801.2013.08.479.	no	non-pharmacological intervention not primary treatment
1254	陈玉婷,张春荣. 4种雪莲花的鉴别研究. 北京中医药大学学报. 1995;18(1): 59-63. doi: 10.3321/j.issn:1006-2157.1995.01.030.	no	non-pharmacological intervention not primary treatment
1255	朱碧锋,邸安琪,谢彬,等. 头针治疗腰椎间盘突出症的Meta分析和试验序贯分析. 广州中医药大学学报. 2020;37(8): 1522-1528. doi: 10.13359/j.cnki.gzxbtcm.2020.08.021.	no	review
1256	郑灿华. 三维正脊联合注射疗法治疗腰椎间盘突出症215例临床观察. 临床医药文献电子杂志. 2017;4(48): 9366-9367. doi: 10.3877/j.issn.2095-8242.2017.48.044.	no	case report
1257	黄琴峰,谢晨,吴焕淦,等. 基于文献计量的针灸病谱与适宜病症研究. 中国针灸. 2021;41(9): 1055-1059. doi: 10.13703/j.0255-2930.20200818-0002.	no	review
1258	陈锋,吴晓飞,高森,等. 腰痛病领域Meta分析的文献计量学研究. 辽宁中医杂志. 2021;48(6): 1-4,后插1. doi: 10.13192/j.issn.1000-1719.2021.06.001.	no	review
1259	殷浩. 药膳调理肾虚123. 中国保健营养. 2005;(3): 43.	no	not RCT
1260	郭昭山,黄松,吴建华. 骨痿颗粒的制备与临床应用. 中华现代中西医杂志. 2003;1(5): 434-435.	no	non-pharmacological intervention not primary treatment
1261	中国发明协会第二届创造力开发委员会成立会议在京召开. 发明与革新. 2001;(3): 43.	no	not RCT
1262	罗容,章薇,石文英,等. 古代文献中针灸治疗腰痛的选穴规律分析. 中医药导报. 2021;27(4): 126-130.	no	review
1263	钟敏,肖玲瑄,张瑜,等. 火针治疗腰椎间盘突出症有效性与安全性的Meta分析. 广州中医药大学学报. 2020;37(6): 1181-1189. doi: 10.13359/j.cnki.gzxbtcm.2020.06.036.	no	review
1264	世纪中医骨伤科著名专家传略——著名骨伤科专家刘柏龄简介. 中医正骨. 2001;13(3): 封二.	no	not RCT
1265	王栋,赖奇恒,曾德斌,等. 单侧椎板开窗减压植骨内固定治疗胸腰椎爆裂骨折的临床疗效. 安徽医学. 2019;40(10): 1152-1155. doi: 10.3969/j.issn.1000-0399.2019.10.022.	no	lumbar fracture
1266	丁辉海,马晓峰,王刚. 椎弓根钉棒系统联合自体颗粒骨椎间打压植骨治疗退变性腰椎管狭窄症的疗效. 大医生. 2019;4(20): 80-82.	no	LBP not the major problem
1267	张占录. 椎间孔镜技术治疗突出型、脱出型腰椎间盘突出症临床疗效分析. 大医生. 2019;4(6): 64-65,80.	no	not RCT
1268	北京三想书店免收邮资九折优惠. 临床骨科杂志. 2001;4(4): 255.	no	not RCT
1269	曹盼举,田永衍,吴建民,等. 腰椎间盘突出症古代中医文献溯源. 陕西中医药大学学报. 2018;41(3): 16-18. doi: 10.13424/j.cnki.jsctcm.2018.03.006.	no	review
1270	颈肩腰腿痛特色特效疗法系列培训. 中国中医骨伤科杂志. 2001;9(2): 3.	no	not RCT
1271	中国中医研究院培训中心 南京新中医学研究中心 颈肩腰腿痛特色特效疗法系列培训 第106届针刀手法培训班 第12届颈腰椎病专修班 讲出新东西 教会真本事. 中医正骨. 2001;13(2): 9.	no	not RCT
1272	田忆芳. 拨法验案3则. 成都中医药大学学报. 2005;28(3): 48-51. doi: 10.3969/j.issn.1004-0668.2005.03.015.	no	not RCT
1273	邱国荣,何本祥,廖远朋. 中国优秀短道速滑运动员慢性腰痛病因分析与治疗方法探析. 成都体育学院学报. 2022;48(4): 123-128. doi: 10.15942/j.jcsu.2022.04.023.	no	not RCT
1274	对社会高度负责，做安全有效经济药品--“腰痛宁胶囊上市30年成果发布会”成功举办. 中国医刊. 2016;51(2): 18-18.	no	not RCT
1275	林作华. 三维立体牵引并中药熏蒸综合治疗腰椎间盘突出症653例. 右江民族医学院学报. 2003;25(4): 512-513. doi: 10.3969/j.issn.1001-5817.2003.04.049.	no	case report
1276	魏华灿,张国玺. 『金鱼摆尾法』治颈椎病和腰痛. 家庭医药. 2004;(6): 27-28.	no	not RCT
1277	曹炀,陈奇,潘家骅,等. 泌尿系结石诊断和治疗的演变与现状. 上海医学. 2017;40(7): 404-407.	no	not LBP related
1278	孔令青. 中医『肾虚』揭秘. 家庭中医药. 2004;11(8): 9.	no	not RCT
1279	陈方灿,柏强. 腰痛常见,却常说不清. 新体育. 2016;0(12): 100-101.	no	not RCT
1280	韦以宗. 中国整脊颈腰痛评分标准-60分法. 世界中医骨科杂志. 2006;008 (2): 67-68.	no	not RCT
1281	蠲痹安胎汤治疗妊娠合并坐骨神经痛重证30例/史晓源//中国医学文摘. 中华实用中西医杂志. 2002;(8).	no	case report
1282	代连华. 按摩院开在书店里. 时代青年（悦读）. 2014;(11): 29-29.	no	not RCT
1283	杨德利,刘家瑛. 中国针灸在阿联酋. 中国中医药信息杂志. 1995;(5): 38-39.	no	not RCT
1284	张光辉. 中国经络诊疗器的临床应用. 中国针灸. 1994;(S1): 400-401.	no	not RCT
1285	李经纬. 中国传统医学防治腰背痛的历史. 中国中医骨伤科杂志. 1989;(1): 47-50.	no	not RCT
1286	为了千万个风湿病患者的新生-记中国中医药研究促进会西北风湿病研究康复中心刘锋. 正气. 2002;(1): 56.	no	not RCT
1287	孩提趣事. 早期教育. 1995;(3): 32-33.	no	not RCT
1288	张维章. 掌握静、松、空,练好佛家功-访上海市敬业中学副校长朱再宇. 中国气功科学. 1998;(12): 15.	no	not RCT
1289	中华医学会疼痛学分会,中国医师协会疼痛科医师分会,魏建梅,等. 腰椎间盘胶原酶溶解术围手术期护理中国专家共识. 中国疼痛医学杂志. 2023;29(11): 801-804. doi: 10.3969/j.issn.1006-9852.2023.11.001.	no	not RCT
1290	林元润,潘红玲,黄伟,等. 穴位埋线治疗腰椎间盘突出症的选穴规律探讨. 光明中医. 2023;38(2): 203-207. doi: 10.3969/j.issn.1003-8914.2023.02.001.	no	not RCT
1291	潘成镇,林宗汉,邬尚忠,等. 不同中医疗法治疗腰肌劳损临床疗效的网状Meta分析. 中医药导报. 2023;29(2): 153-159. doi: 10.13862/j.cn43-1446/r.2023.02.030.	no	review
1292	田昊,徐桂兴,梁繁荣. 基于数据挖掘技术探索昆仑穴临床应用规律古代文献研究. 世界科学技术-中医药现代化. 2021;23(8): 2897-2903. doi: 10.11842/wst.20210311004.	no	review
1293	徐长明,王雪强. 太极拳对非特异性腰痛的影响和机制研究. 中国康复医学杂志. 2020;35(8): 1009-1013. doi: 10.3969/j.issn.1001-1242.2020.08.026.	no	not RCT
1294	瞿丹倩,郑军. 中医导引术治疗下腰痛研究进展. 江苏大学学报（医学版）. 2017;27(3): 271-273. doi: 10.13312/j.issn.1671-7783.y170127.	no	review
1295	陈莹,盛珺,刘达,等. 唑来膦酸改善骨质疏松患者后路腰椎椎间融合术后腰痛. 脊柱外科杂志. 2019;17(5): 319-323. doi: 10.3969/j.issn.1672-2957.2019.05.005.	no	non-pharmacological intervention not primary treatment
1296	芦红,杨才德,包金莲,等. 中国穴位埋线疗法系列讲座(三十)杨氏3A+疗法“损五针”埋线针刀治疗腰肌劳损疼痛临床观察. 中国中医药现代远程教育. 2016;14(13): 104-106. doi: 10.3969/j.issn.1672-2779.2016.13.047.	no	not RCT
1297	李玉荣, 赖福崇, 李文豪, et al. 近30年中文文献中推拿治疗腰椎间盘突出症手法应用规律探讨. 针灸推拿医学（英文版）. 2019;17(4): 270-277.	no	review
1298	吴闻文,李振宙,商卫林,等. 中华医学会疼痛学分会第九届年会征文通知改良微创TLIF技术治疗腰椎间盘源性腰痛. 中国疼痛医学杂志. 2011;17(5): 298-303. doi: 10.3969/j.issn.1006-9852.2011.05.012.	no	not RCT
1299	衣晓峰,韩树德. 腰痛,不都是腰肌惹的祸. 大众健康. 2018;(6): 64-65. doi: 10.3969/j.issn.1002-574X.2018.06.021.	no	not RCT
1300	张昌猛,李皓雲,李树山,等. Dynesys与后路减压融合内固定术治疗腰椎退行性疾病临床疗效的系统评价. 中国骨伤. 2018;31(6): 569-576. doi: 10.3969/j.issn.1003-0034.2018.06.017.	no	not RCT
1301	孙环宇,温小华. 李志道教授运用针刺分型论治坐骨神经痛经验. 河北中医. 2015;(5): 650-652. doi: 10.3969/j.issn.1002-2619.2015.05.003.	no	not RCT
1302	张海飞,张治宇,崔岩,等. 腰椎融合中自体髂骨植骨与骨形态发生蛋白2比较的Meta分析. 中国组织工程研究. 2016;20(43): 6521-6529. doi: 10.3969/j.issn.2095-4344.2016.43.020.	no	review
1303	吴信雷,吴立军,郑蓉梅,等. 下腰椎L4/5与L5/S1节段Coflex动态固定的有限元模型试验设计. 医用生物力学. 2013;28(5): 477-483.	no	not RCT
1304	朱传芳,黄强民,彭金凤. 核心稳定性训练的理论基础与发展近况. 中国组织工程研究. 2014;(11): 1787-1792. doi: 10.3969/j.issn.2095-4344.2014.11.024.	no	review
1305	陈晓霞,王智明,罗贤生,等. 造血干细胞动员和采集对正常供者的影响. 中国组织工程研究与临床康复. 2010;14(23): 4281-4284. doi: 10.3969/j.issn.1673-8225.2010.23.023.	no	not LBP related
1306	邓国英,张永兴,蔡海峰,等. 物理因素对青少年颈肩腰背痛的影响. 中华医学杂志. 2014;94(43): 3411-3415. doi: 10.3760/cma.j.issn.0376-2491.2014.43.013.	no	not RCT
1307	靳婷. 巧用"切除术"解除患者腰痛的骨科医师--刘洪旺. 首都医药. 2006;13(1): 52. doi: 10.3969/j.issn.1005-8257.2006.01.015.	no	not RCT
1308	孟军龙,安文杰. 中医药治疗腰椎间盘突出症近况. 江西中医药. 2011;42(7): 70-71. doi: 10.3969/j.issn.0411-9584.2011.07.032.	no	review
1309	许小桦,吴官保,王勇. 牵引、推拿配合中药治疗腰椎间盘突出症临床观察. 中国现代医药杂志. 2009;11(7): 97-98. doi: 10.3969/j.issn.1672-9463.2009.07.034.	no	not RCT
1310	余楠楠,武虹波,刘佩东,等. 罐疗适宜病症详探. 针灸临床杂志. 2013;(7): 66-70. doi: 10.3969/j.issn.1005-0779.2013.07.029.	no	review
1311	周鹏程,余薇,吴康衡. 吴康衡教授辨治IgA肾病经验. 光明中医. 2011;(10): 1979-1980. doi: 10.3969/j.issn.1003-8914.2011.10.016.	no	not LBP related
1312	贺旻,费国强,毛悦时. 中枢神经系统表面铁沉积症1例报道及文献复习. 中国临床神经科学. 2015;(2): 156-160.	no	review
1313	黄琴峰, 吴耀持. Exploration of the Clinical Rule of Acupuncture moxibustion Treatment for Lumbar Intervertebral Disk Herniation. 针灸推拿医学（英文版）. 2009;7(3): 177-180. doi: 10.1007/s11726-009-0177-6.	no	retrospective study
1314	赵金彩,刘俊英,何丽英,等. 强直性脊柱炎的行为治疗. 临床荟萃. 2009;24(18): 1616-1616.	no	review
1315	张继东,夏群,金鸿宾. 祖国传统医学对骨质疏松症的治疗进展. 中国骨伤. 2004;17(1): 63-64. doi: 10.3969/j.issn.1003-0034.2004.01.040.	no	review
1316	温治江. 学用王永炎院士治神经痛经验的体会. 内蒙古中医药. 2001;20(1): 13. doi: 10.3969/j.issn.1006-0979.2001.01.011.	no	not RCT
1317	刘凯. 活动关节法治疗腰椎间盘突出症138例. 按摩与导引. 2005;21(9): 20-21. doi: 10.3969/j.issn.1008-1879.2005.09.013.	no	case report
1318	杨启培,崔伟,武瑞骐. 慢性腰肌劳损的中西医治疗现状与进展. 现代中医药. 2023;43(1): 1-7. doi: 10.13424/j.cnki.mtcm.2023.01.001.	no	review
1319	文佳. 治腰痛选杜仲. 保健与生活. 2019;(23): 47.	no	not RCT
1320	黄莉,陈晓蓉. 穴位注射对腰椎间盘突出症术后下肢感觉障碍的疗效观察. 中国中医骨伤科杂志. 2010;18(1): 38-39.	no	not RCT
1321	阳华. 冬病夏治,调整人体的阴阳平衡——肩周炎、慢性腰痛、支气管哮喘和老胃病等疾病的治疗手段. 自我保健. 2009;(7): 44-45.	no	LBP not the major problem
1322	海萍. 在德国看中医. 特别健康. 2014;(2): 50.	no	not RCT
1323	董杰. "以毒攻毒"--谈腰肌损伤的体育疗法. 山东理工大学学报（社会科学版）. 1995;(4): 81-83.	no	not RCT
1324	都芳涛,尚博,张劼,等. 经皮激光椎间盘减压术联合电磁场治疗椎间盘源性腰痛[J]. 河北医药,2010,32(1):69-71. DOI:10.3969/j.issn.1002-7386.2010.01.035	no	healthy control without risk management
1325	Cheung KT, Hong H. Effect of heat therapy using sea salt combined with chinese herbs on chronic low-back pain due to lumbar disc herniation: a randomized, single-blinded, controlled feasibility study. Med. Acupunct. 2023;35: 29‐34. doi: 10.1089/acu.2022.0024	no	not carry out in China
1326	王斌雄,喇杰廉. 电针与双氯灭痛治疗腰椎间盘突出症的疗效观察[J]. 中国临床康复,2004,8(17):3413-3415. DOI:10.3321/j.issn:1673-8225.2004.17.070	no	not carry out in China
1327	Hou J, Yang R, Yang Y, Tang Y, Deng H, Chen Z, et al. The effectiveness and safety of utilizing mobile phone-based programs for rehabilitation after lumbar spinal surgery: multicenter, prospective randomized controlled trial. JMIR mHealth uHealth 2019;7: e10201. doi: 10.2196/10201.	no	post-surgery
1328	袁宏,徐江波,王浩,等. 显微内窥镜下椎间盘切除术与传统开放术式治疗腰椎间盘突出症的疗效比较[J]. 中国脊柱脊髓杂志,2007,17(11):808-812. DOI:10.3969/j.issn.1004-406X.2007.11.003	no	post-surgery
1329	Ding Y, Li H, Yao P, Hong T, Zhao R, Zhao G. Clinical observation of CT-guided intra-articular conventional radiofrequency and pulsed radiofrequency in the treatment of chronic sacroiliac joint pain. J. Pain Res. 2018;11: 2359‐2366. doi: 10.2147/JPR.S179712	no	intravenous intervention
1330	Gong C, Dai S, Jin B, Xie Y. Comparison of Feng spinal mobilization with Maitland mobilization in management of chronic nonspecific low back pain: a cohort study. Medicine (Baltimore). 2023;102. doi: 10.1097/MD.0000000000032984	no	retrospective study
1331	Shan Y, Zhang J, Ma Y, Zhang Y. The effects of acupuncture combined with western medicine in the treatment of neck, shoulder, lumbar and leg pain. Am. J. Transl. Res. 2023;15: 4246–4254.	no	retrospective study
1332	Yu D, Yu Y, Peng Q, Luo J, He X. Clinical efficacy of breathing training combined with core stability training in chronic nonspecific low back pain. Pakistan J. Med. Sci. 2023;39: 1008‐1012. doi: 10.12669/pjms.39.4.6918	no	retrospective study
1333	安然, 王艳辉. 悬吊训练对慢性非特异性下背痛的临床疗效研究. 医药前沿. 2022;12(13): 90-93. Available from: https://d.wanfangdata.com.cn/periodical/Ch9QZXJpb2RpY2FsQ0hJTmV3UzIwMjUwMTA0MTcwMjI2EhpRS0JKQkQyMDIyMjAyMjA3MjMwMDAwOTc2OBoIZjRmcWlvM2w%3D	no	retrospective study
1334	肖蕾. 电针夹脊穴治疗腰椎后关节紊乱症286例疗效观察. 天津中医. 2001;18(1): 27-28. doi: 10.3969/j.issn.1672-1519.2001.01.020	no	retrospective study
1335	章玉国,苏波,马双,等. 椎间盘镜微创手术与传统开放手术治疗腰椎间盘出症的临床疗效分析[J]. 医药前沿,2011,1(23):131-132. DOI:10.3969/j.issn.2095-1752.2011.23.085	no	retrospective study
1336	徐冬. 腰椎间盘突出引起急性坐骨神经痛的康复治疗分析[J]. 按摩与康复医学,2014(1):101-102. https://d.wanfangdata.com.cn/periodical/Ch9QZXJpb2RpY2FsQ0hJTmV3UzIwMjUwMTA0MTcwMjI2Eg5hbXlkeTIwMTQwMTA1ORoIbmY1eThoOHk	no	retrospective study
1337	赵显,宋涛,孙新宏. 椎间孔镜技术与椎板间开窗治疗双节段腰椎间盘突出症的疗效观察[J]. 临床骨科杂志,2015,18(6):662-666. DOI:10.3969/j.issn.1008-0287.2015.06.008	no	retrospective study
1338	都芳涛,尚博,张劼,等. 激光椎间盘减压术对盘源性腰痛患者血清中6-keto-PGE1α水平的影响[J]. 实用骨科杂志,2011,17(8):695-697,715. DOI:10.3969/j.issn.1008-5572.2011.08.007	no	retrospective study
1339	宋雪,李辉,杨大伟. 揿针联合常规西药治疗坐骨神经痛的效果分析[J]. 中国社区医师,2024,40(25):67-69. DOI:10.3969/j.issn.1007-614x.2024.25.023	no	retrospective study
1340	郝国兵,朱泽兴,冯晓玲,等. ULBD与PE-ULBD治疗老年退行性腰椎管狭窄症的疗效比较[J]. 中国医师杂志,2022,24(10):1571-1574. DOI:10.3760/cma.j.cn431274-20211202-01257.	no	retrospective study
1341	宋晓磊,吴明莉. 穴位针刺疗法联合腰背肌锻炼在慢性非特异性下腰痛患者中的应用[J]. 河南医学研究,2022,31(5):892-895. DOI:10.3969/j.issn.1004-437X.2022.05.034	no	retrospective study
1342	Yuan WA, Huang SR, Guo K, Sun WQ, Xi XB, Zhang MC, et al. Integrative TCM conservative therapy for low back pain due to lumbar disc herniation: a randomized controlled clinical trial. Evidence-based Complement. Altern. Med. 2013;2013: CC-, 1‐8, doi: 10.1155/2013/309831	no	no response from corresponding author
1343	Chen X. Comparative study on acupuncture needling methods for sciatica: routine needling vs. Point-to-point penetration and deep puncture. Am. J. Acupunct. 1998;26: 37‐41	no	no response from corresponding author
1344	Bahrami Taghanaki H, Liu Y, Azizi H, Khorsand A, Esmaily H, Bahrami A, et al. A randomized, controlled trial of acupuncture for chronic low-back pain. Altern Ther Health Med. 2014;20: 13 19. Available from: https://www.cochranelibrary.com/central/doi/10.1002/central/CN-00994923/full	yes	NA
1345	Chen R, Chen M, Su T, Zhou M, Sun J, Xiong J, et al. A 3-Arm, randomized, controlled trial of heat-sensitive moxibustion therapy to determine superior effect among patients with lumbar disc herniation. Evid Based Complement Alternat Med. 2014;2014: 154941. doi: 10.1155/2014/154941	yes	NA
1346	Chen H, Mu G, Fu H, Yue L, Sun H. Comparison of different treatment regimens of extracorporeal shockwave therapy in chronic low-back pain: a randomized controlled trial. Pain Physician. 2022;25: E1211‐E1218. Available from: https://www.iasp-pain.org/comparison-of-different-treatment-regimens-of-extracorporeal-shockwave-therapy-in-chronic-low-back-pain-a-randomized-controlled-trial	yes	NA
1347	Cheng Y, Yu Y, Wang Y, Fan A, Yang H, Wang H, et al. Effects of lumbar-pelvic training combined with electroacupuncture on chronic nonspecific low back pain. Medicine (Baltimore). 2023;102: e34407. doi: 10.1097/MD.0000000000034407	yes	NA
1348	Feng Y, Gao Y, Yang W, Feng T. Reduction in nerve root compression by the nucleus pulposus after Feng’s spinal manipulation. Neural Regen Res. 2013;8: 1139-1145. doi: 10.3969/j.issn.1673-5374.2013.12.009	yes	NA
1349	Gan W, Huang W, Gan Z, Liang Y, Xie F, Lu D, et al. The efficacy of acupuncture and acupoint massage in enhancing lumbar mobility and alleviating pain in individuals with lumbar disc herniation. Altern Ther Health Med. 2024. Available from: https://alternative-therapies.com/oa/index.html?fid=9664	yes	NA
1350	Guo X, Li L, Yan Z, Li Y, Peng Z, Yang Y, et al. Efficacy and safety of treating chronic nonspecific low back pain with radial extracorporeal shock wave therapy (rESWT), rESWT combined with celecoxib and eperisone (C + E) or C + E alone: a prospective, randomized trial. J Orthop Surg Res. 2021;16: 705. doi: 10.1186/s13018-021-02848-x	yes	NA
1351	Hao F. Analysis of the effect of traction combined with paraffinotherapy on lumbar function in patients with lumbar disc herniation. Am J Transl Res. 2021;13: 6759‐6765. Available from: https://www.ncbi.nlm.nih.gov/pmc/articles/PMC8290693	yes	NA
1352	He JY, Tu XY, Yin ZF, Mu H, Luo MJ, Chen XY, et al. Short-term effects of cupping and scraping therapy for chronic nonspecific low-back pain: a prospective, multicenter randomized trial. J Integr Med. 2024;22: 39‐45. doi: 10.1016/j.joim.2024.01.004	yes	NA
1353	Hsieh RL, Lee WC. Short-term therapeutic effects of 890-nanometer light therapy for chronic low back pain: a double-blind randomized placebo-controlled study. Lasers Med Sci. 2014;29: 671-679. doi: 10.1007/s10103-013-1378-2	yes	NA
1354	Hsieh RL, Lee WC. One-shot percutaneous electrical nerve stimulation vs. transcutaneous electrical nerve stimulation for low back pain: comparison of therapeutic effects. Am J Phys Med Rehabil. 2002;81: 838-843. doi: 10.1097/00002060-200211000-00006	yes	NA
1355	Hu XW, Deng CY, Qiu FF, Tang LM, Yu XJ, Geng LL, et al. Efficacy observation on long snake moxibustion for lumbar disc herniation with cold-dampness syndrome. World J Acupunct - Moxibustion. 2019;29: 97‐102. doi: 10.1016/j.wjam.2019.06.004	yes	NA
1356	Hu X, Dong S, Zhang B, Wang X, Yin Y, Liu C, et al. Efficacy of silver needle therapy for the treatment of chronic nonspecific low back pain: a prospective, single-center, randomized, parallel-controlled clinical trial. Trials. 2021;22: 75. doi: 10.1186/s13063-021-05040-y	yes	NA
1357	Kong LJ, Fang M, Zhan HS, Yuan WA, Tao JM, Qi GW, et al. Chinese massage combined with herbal ointment for athletes with nonspecific low back pain: a randomized controlled trial. Evid Based Complement Alternat Med. 2012;2012: 695726. doi: 10.1155/2012/695726	yes	NA
1358	Li YJ, Zhou Y. Electroacupuncture of different wave patterns for acute attack of lumbar disc herniation. World J Acupunct Moxibustion. 2021;31: 207 211. doi: 10.1016/j.wjam.2021.05.009	yes	NA
1359	Li S, Yan Z, Huang W. Effects of huolong moxibustion on discogenic low back pain. Int J Clin Exp Med. 2019;12: 8936 8942. Available from: https://www.cochranelibrary.com/central/doi/10.1002/central/CN-02003092/full	yes	NA
1360	Li J. Observation on the therapeutic efficacy of Tuina plus “three-bridge” exercise for non-specific low back pain. J Acupunct Tuina Sci. 2022;20: 363-369. doi: 10.1007/s11726-022-1332-6	yes	NA
1361	Li T, Wang S, Cheng K, Sun L, Jin D, Zhang S, et al. Comparing the efficacy of two different temperature stimulation in warm acupuncture on acute low back pain: a randomized controlled trial. Integr Med Res. 2022;11: 100748. doi: 10.1016/j.imr.2021.100748	yes	NA
1362	Li C, Qi X, Wang F, Wang J. Clinical efficacy of acupuncture with canggui tanxue technique on huantiao point for treating sciatica caused by lumbar disc herniation. Altern Ther Health Med. 2023;29: 376 381. Availablefrom:https://alternative therapies.com/oa/index.html?fid=8101	yes	NA
1363	Lin ML, Wu HC, Hsieh YH, Su CT, Shih YS, Lin CW, et al. Evaluation of the effect of laser acupuncture and cupping with Ryodoraku and visual analog scale on low back pain. Evidence based Complement Altern Med. 2012;2012: 521612. doi: 10.1155/2012/521612	yes	NA
1364	Liu H, Li YP, Hou MJ, Huang WJ, Chen XL, Gao Z, et al. Effect of trigger point acupuncture on pain and functional activity in patients with chronic non-specific low back pain: a randomised controlled trial. Acupunct. Med. 2023;41: 130-141, doi: 10.1177/09645284221107685.	yes	NA
1365	Lu B, Zhao C, Sun W, Ju F, Xue B, Sun X, et al. Effects of kinesio taping combined with deep muscle stimulation on nonspecific low back pain in soldiers. Anhui Med. Pharm. J. 2021;25: 1981-1984. doi: 10.3969/j.issn.1009-6469.2021.10.017	yes	NA
1366	Luo Y, Yang M, Liu T, Zhong X, Tang W, Guo M, et al. Effect of hand-ear acupuncture on chronic low-back pain: a randomized controlled trial. J Tradit Chinese Med. 2019;39: 587 594. Available from: https://www.cochranelibrary.com/central/doi/10.1002/central/CN-02162127/full	yes	NA
1367	Ma KL, Zhao P, Cao CF, Luan FJ, Liao J, Wang QB, et al. Fu’s subcutaneous needling versus massage for chronic non-specific low-back pain: a randomized controlled clinical trial. Ann Palliat Med. 2021;10: 11785‐11797. doi: 10.21037/apm-21-2986	yes	NA
1368	Peng MS, Wang R, Wang YZ, Chen CC, Wang J, Liu XC, et al. Efficacy of therapeutic aquatic exercise vs physical therapy modalities for patients with chronic low back pain: a randomized clinical trial. JAMA Netw open. 2022;5: e2142069. doi: 10.1001/jamanetworkopen.2021.42069	yes	NA
1369	Suen LKP, Wong EMC. Longitudinal changes in the disability level of the elders with low back pain after auriculo therapy. Complement Ther Med. 2008;16: 28 35. doi: 10.1016/j.ctim.2007.09.002	yes	NA
1370	Suen LKP, Wong TKS, Chung JWY, Yip VYB. Auriculotherapy on low back pain in the elderly. Complement Ther Clin Pract. 2007;13: 63 69. doi: 10.1016/j.ctcp.2006.10.005	yes	NA
1371	Tang S, Qian X, Zhang Y, Liu Y. Treating low back pain resulted from lumbar degenerative instability using Chinese Tuina combined with core stability exercises: a randomized controlled trial. Complement Ther Med. 2016;25: 45‐50. doi: 10.1016/j.ctim.2016.01.001	yes	NA
1372	Vong SK, Cheing GL, Chan F, So EM, Chan CC. Motivational enhancement therapy in addition to physical therapy improves motivational factors and treatment outcomes in people with low back pain: a randomized controlled trial. Arch Phys Med Rehabil. 2011;92: 176 183. doi: 10.1016/j.apmr.2010.10.016	yes	NA
1373	Wang L, Fan W, Yu C, Lang M, Sun G. Clinical effects of electrical stimulation therapy on lumbar disc herniation-induced sciatica and its influence on peripheral ROS level. J Musculoskelet Neuronal Interact. 2018;18: 393 398. Available from: https://www.cochranelibrary.com/central/doi/10.1002/central/CN-01645407/full	yes	NA
1374	Wang H, Fan Z, Liu X, Zheng J, Zhang S, Zhang S, et al. Effect of progressive postural control exercise versus core stability exercise in young adults with chronic low back pain: a randomized controlled trial. Pain Ther. 2023;12: 293‐308. doi: 10.1007/s40122-022-00458-x	yes	NA
1375	Wu W, Muheremu A, Chen C, Liu W, Sun L. Effectiveness of Tai Chi practice for non-specific chronic low back pain on retired athletes: a randomized controlled study. J Musculoskelet Pain. 2013;21: 37 45. doi: 10.3109/10582452.2013.763394	yes	NA
1376	Xu J, Lin R, Wu Y, Wang Y, Liu J, Zhang Y, et al. Effect of stimulating acupoint Guanyuan (CV 4) on lower back pain by burning moxa heat for different time lengths: a randomized controlled clinical trial. J Tradit chinese Med. 2015;35: 36 40. doi: 10.1016/s0254-6272(15)30006-6	yes	NA
1377	Yang D, Huang H, Xu DD, Zhao Y. Effects of baduanjin exercise on patients with chronic nonspecific low back pain and surface electromyography signs of erector spinal muscle: a randomized controlled trial. Medicine (Baltimore). 2023;102: e35590. doi: 10.1097/MD.0000000000035590	yes	NA
1378	Yang HH, Chung YC, Szeto PP, Yeh ML, Lin JG. Laser acupuncture combined with auricular acupressure improves low-back pain and quality of life in nurses: a randomized controlled trial. J Integr Med. 2023;21: 26‐33. doi: 10.1016/j.joim.2022.10.004	yes	NA
1379	Yao C, Li Z, Zhang S, Wu Z, Zhu Q, Fang L. Effects of wuqinxi in the patients with chronic low back pain: a randomized controlled trial. Evid Based Complement Alternat Med. 2020;2020: 1428246. doi: 10.1155/2020/1428246	yes	NA
1380	Ye C, Ren J, Zhang J, Wang C, Liu Z, Li F, et al. Comparison of lumbar spine stabilization exercise versus general exercise in young male patients with lumbar disc herniation after 1 year of follow up. Int J Clin Exp Med. 2015;8: 9869 9875. Availablefrom: https://www.cochranelibrary.com/central/doi/10.1002/central/CN-01091525/full	yes	NA
1381	Yeh BY, Liu GH, Lee TY, Wong AM, Chang HH, Chen YS. Efficacy of electronic acupuncture shoes for chronic low back pain: double-blinded randomized controlled trial. J Med Internet Res. 2020;22: e22324. doi: 10.2196/22324	yes	NA
1382	Yip YB, Tse SHM. The effectiveness of relaxation acupoint stimulation and acupressure with aromatic lavender essential oil for non-specific low back pain in Hong Kong: a randomised controlled trial. Complement Ther Med. 2004;12: 28 37. doi: 10.1016/j.ctim.2003.12.003	yes	NA
1383	Zhang Y, Wan L, Wang X. The effect of health education in patients with chronic low back pain. J Int Med Res. 2014;42: 815‐820. doi: 10.1177/0300060514527059	yes	NA
1384	Zhang Y, Tang S, Chen G, Liu Y. Chinese massage combined with core stability exercises for nonspecific low back pain: a randomized controlled trial. Complement Ther Med. 2015;23: 1‐6. doi: 10.1016/j.ctim.2014.12.005	yes	NA
1385	Zheng F, Liu S, Zhang S, Yu Q, Lo WLA, Li T, et al. Does m-health-based exercise (guidance plus education) improve efficacy in patients with chronic low-back pain? a preliminary report on the intervention’s significance. Trials. 2022;23: 190. doi: 10.1186/s13063-022-06116-z	yes	NA
1386	Zheng F, Liu S, Yin Q, Zheng Y, Yang J, Huang H, et al. Long-term impact of self-compassion training with core stability exercise on patients with nonspecific chronic low back pain: a randomized controlled trial. J Psychosom Res. 2024;181. doi: 10.1016/j.jpsychores.2024.111678	yes	NA
1387	Zhou X, Kong L, Ren J, Song P, Wu Z, He T, et al. Effect of traditional Chinese exercise combined with massage on pain and disability in patients with lumbar disc herniation: a multi-center, randomized, controlled, assessor-blinded clinical trial. Front Neurol. 2022;13: 952346. doi: 10.3389/fneur.2022.952346	yes	NA
1388	Zou L, Zhang Y, Liu Y, Tian X, Xiao T, Liu X, et al. The Effects of Tai Chi Chuan versus core stability training on lower-limb neuromuscular function in aging individuals with non-specific chronic lower back pain. Medicina (Kaunas). 2019;55. doi: 10.3390/medicina55030060	yes	NA
1389	Zuo C, Zheng Z, Ma X, Wei F, Wang Y, Yin Y, et al. Efficacy of core muscle exercise combined with interferential therapy in alleviating chronic low back pain in high-performance fighter pilots: a randomized controlled trial. BMC Public Health. 2024;24: 700. doi: 10.1186/s12889-024-18177-7	yes	NA
1390	Shi J, Ye Q, Huang Y, Dai Q, Hu J, Yu W, et al. Effects of core muscle training combined with comprehensive nursing on postoperative functional recovery and quality of life in patients with lumbar disc herniation. Int J Nurs 2024;43: 139-144. doi: 10.3760/cma.j.cn221370-20230207-00034	yes	NA
1391	Qiao S, Wei S, Chen Z, Hou C, Li H. Clinical effect of extracorporeal shock wave therapy in the treatment of chronic non-specific low back pain. Chinese J. Microcirc. 2023;33: 56-59,63. Available from: https://med.wanfangdata.com.cn/Paper/Detail?id=PeriodicalPaper_wxhxzz202304009&dbid=WF_QK	yes	NA
1392	Ju, H. Effectiveness of unilateral nail rod system internal fixation combined with intervertebral cage implant fusion in the treatment of unilateral adjacent two-segment lumbar disc herniation. Heilongjiang Med. J. 2023;47: 287 289,293. doi: 10.3969/j.issn.1004-5775.2023.03.008	yes	NA
1393	Huo M, Wang W, Yang C, Gong Z, Zhan S, Tan W. Dynamic changes of central metabolites in chronic low back pain after intervening with Tuina monitored by proton magnetic resonance spectroscopy. Chinese J. Med. Imaging 2022;30: 305-311. doi: 10.3969/j.issn.1005-5185.2022.04.001	yes	NA
1394	Wang H, Dong B, Wang G, Ma X, Ma S, Zeng M, et al. A multi-centre randomized controlled study of intensive silver acupuncture in treatment of nonspecific low back pain. J. Pract. Tradit. Chinese Intern. Med. 2022;36: 35-37. doi: 10.13729/j.issn.1671-7813.Z20210669	yes	NA
1395	Lu B, Zhao C, Sun W, Ju F, Xue B, Sun X, et al. Effects of kinesio taping combined with deep muscle stimulation on nonspecific low back pain in soldiers. Anhui Med. Pharm. J. 2021;25: 1981-1984. doi: 10.3969/j.issn.1009-6469.2021.10.017	yes	NA
1396	Wang H, Gao C, Gu S, Yu J, Zhu L, Zhang W, et al. The clinical research by tendons knife of treatment to low-back pain of degenerative lumbar spinal stenosis. Chinese J. Med. 2017;52: 38-42. doi: 10.3969/j.issn.1008-1070.2017.10.011	yes	NA
1397	Zhu Y, Li N, Jin H. Observation on the effects of 2-week YiJinjing Gong practice and pelvic traction in the treatment of acute low back pain in patients with lumbar intervertebral disc herniation. Chin J Sport. Med. 2010;29: 288 290. Available from: https://med.wanfangdata.com.cn/Paper/Detail?id=PeriodicalPaper_zgydyxzz201003009&dbid=WF_QK	yes	NA
1398	Bi S, Zheng W, Lin J, Wu S. Observation on immediate effects of auricular acupuncture combined with lumbar Jiaji points on acute discogenic low back pain. World Chinese Med. 2017;12: 3078-3081. doi: 10.3969/j.issn.1673-7202.2017.12.055	yes	NA
1399	Liu F, Geng Y, Duan F, Guo X, Ling L, Wang Y. Clinical observation of the analgesia effect of bioelectricity resonance on patients with nonspecific low back pain. China Med. Her. 2011;8: 84 85,87. doi: 10.3969/j.issn.1673-7210.2011.33.034	yes	NA
1400	Xiao C, Shen Y, Bai Z. Research of caiqiao therapy on non-specific low back pain of university students. J. Mil. Phys. Educ. Sport. 2017;36: 88-91. doi: 10.3969/j.issn.1671-1300.2017.02.030	yes	NA
1401	Wang S, Yin X, Chen M, Yan A, Wei X, Zhao G, et al. Clinical study on the treatment of chronic nonspecific low back pain by lumbar oblique wrench manipulation combined with suspension exercise. China J. Tradit. Chinese Med. Pharm. 2018;33: 3186 3188. Available from: https://med.wanfangdata.com.cn/Paper/Detail?id=PeriodicalPaper_zgyyxb201807131	yes	NA
